# Supplementary material for: Genetic characterization of an almond germplasm collection and volatilome profiling of raw and roasted kernels
Source: Hortic Res. 2021 Feb 1;8:27. doi: 10.1038/s41438-021-00465-7 (PMC7848010; doi:10.1038/s41438-021-00465-7)
Supplement: Supplementary file 1 — Supplementary table 1 [file 41438_2021_465_MOESM1_ESM.xlsx]

## Sheet: ST1
Supplementary table 1: Raw data of the mass peaks detected on fresh kernels of the 106 almond accessions.
Name	ms26.0158	ms28.0187	ms31.0182	ms33.0334	ms39.0224	ms41.0383	ms42.0095	ms42.0213	ms43.0175	ms43.0282	ms43.0544	ms44.0229	ms45.0334	ms47.0491	ms49.0117	ms53.0037	ms53.0399	ms53.0485	ms55.0542	ms56.0263	ms57.0353	ms57.0437	ms57.0699	ms59.0489	ms61.0281	ms61.0645	ms63.0064	ms63.0248	ms63.0426	ms65.9435	ms67.0318	ms67.0603	ms67.9904	ms69.0374	ms69.0531	ms69.0691	ms71.0501	ms71.0855	ms73.0301	ms73.0475	ms73.0645	ms75.0243	ms75.0439	ms75.0721	ms76.9517	ms77.0389	ms79.0378	ms79.0531	ms79.0717
Acquaviva	3.1977	0.652233	27.8479	1379.05	75.3162	39.1198	1.29333	9.5458	179.985	30.5529	23.2063	6.55583	368.643	158.828	0.196967	1.63747	0.821033	1.40243	10.5567	0.288567	9.4884	6.36827	30.325	69.3742	199.741	2.25683	0.3528	1.14253	30.1772	0.0119333	0.0637667	0.723767	0.0141333	0.6122	7.75397	3.85647	0.915667	15.2034	1.2465	8.72477	12.6718	0.396133	6.0579	0.345267	0.0910667	0.110633	28.119	2.95713	1.2938
Amara di Martorana	2.6029	155.119	21.2736	1073.21	53.0112	27.4565	1.02403	7.46667	199.853	23.3588	16.7393	6.8174	499.488	172.779	0.158333	1.2263	1.19143	1.12687	6.56467	0.2359	8.19483	8.53243	23.7026	69.3217	216.868	2.2891	0.485867	1.2687	21.4205	0.013	0.0569	0.6877	0.0141333	0.7171	7.4243	3.14787	0.8606	12.7904	1.48797	13.051	16.8244	0.4001	5.16483	0.353867	0.115533	1.2363	37.2612	28.7317	6.7884
Angelica	8.22923	0.4881	33.2246	1511.18	212.48	102.275	3.29443	10.3552	173.389	35.7755	48.3646	8.15757	871.678	199.275	1.1543	4.0242	2.32603	1.35923	36.3633	0.728567	18.2696	3.92013	105.388	109.841	176.571	2.32307	0.578433	3.76687	72.9967	0.0119	0.146133	1.58927	0.0373667	0.9764	5.58643	12.4736	1.46473	43.3857	1.29637	7.45787	17.1327	0.3747	11.8204	0.771867	0.231533	0.148467	20.1835	2.4101	1.32003
Baggiana	5.3434	0.394367	26.07	1250.25	172.756	86.5929	2.2471	8.72353	254.324	31.7503	48.5062	9.12773	471.582	162.378	0.3975	3.6168	1.7572	1.1201	24.6424	0.5952	17.236	5.3741	58.6832	68.2449	278.506	2.82653	0.3954	2.7142	41.1095	0.00673333	0.0960667	0.997167	0.0271333	0.7892	6.1253	5.8159	1.04047	40.5458	1.31433	8.23963	8.85613	0.320567	9.24517	0.4773	0.0560667	0.124733	36.2395	3.05817	1.2722
Bargellera	3.60793	0.6027	23.0652	1205.49	87.5963	47.3881	1.45703	8.34827	186.35	23.395	31.9166	7.27513	446.881	278.084	0.179267	1.71393	0.711067	1.5369	8.71656	0.365367	13.1402	10.0317	33.7515	109.501	184.488	2.7617	0.7256	0.8192	47.3156	0.0246333	0.0665667	1.09867	0.0107667	0.769233	9.90383	4.7862	0.957367	23.1461	1.5631	14.7482	15.4869	0.3461	5.1518	0.369867	0.0328667	0.108867	33.1625	2.4224	1.8035
Bari Flores	17.182	0.841933	38.7992	1576.69	132.264	72.6528	5.89657	12.3259	298.618	33.0206	51.2439	17.7524	1850.6	1974.93	0.237067	3.06163	0.9011	2.17767	9.76961	0.6003	19.3272	8.98993	50.4759	75.3493	261.709	4.28187	0.925733	1.01747	262.75	0.151	0.0036	5.24327	0.0156333	0.930633	13.4903	6.51263	1.12603	38.6973	1.6522	16.8233	19.1067	0.397067	11.0083	1.6364	0.0602667	0.138167	43.8445	2.96763	8.19527
Bari Sabittisa	3.1531	0.585333	31.6572	1481.86	104.221	52.3295	1.348	10.146	84.3767	32.472	30.2285	4.12177	247.766	64.3241	0.287533	2.45017	0.719533	1.19133	10.7703	0.3606	9.64	3.4813	52.7395	132.806	104.799	1.85657	0.5826	6.5817	14.4291	0.00436667	0.0697333	0.47	0.0193667	0.6221	4.66543	3.10967	0.826767	15.1331	0.9318	4.0679	12.6378	0.337467	4.3493	0.3618	0.0477667	0.1096	11.921	1.64207	0.8709
Barunissa	4.88743	1.51218	177.148	8365.05	97.4214	48.7867	1.2776	69.9703	205.228	157.419	31.2329	9.237	623.732	231.073	0.215175	1.97755	1.20307	8.78753	10.7567	0.415725	10.5677	5.62697	33.3795	79.2669	219.528	3.22107	0.37185	1.37575	52.656	0.016875	0.121225	0.9451	0.0136	1.49372	40.8766	5.04587	1.3795	16.7585	1.18883	7.59077	12.8226	0.504	25.5533	0.995175	0.08655	0.209275	29.5724	2.91065	4.2141
Belvedere	4.3848	0.4854	33.9055	1434.83	116.64	52.2158	1.6897	10.8179	66.1609	35.6824	28.6302	4.13223	293.837	48.2011	0.296067	2.83727	4.95233	0.760733	27.021	0.3558	9.41307	2.55227	26.623	141.844	90.2223	1.46367	0.4949	3.35033	16.0774	0.00376667	0.118867	0.952467	0.0230667	0.587367	4.52617	5.86863	0.952367	18.4254	0.849067	2.6698	11.4544	0.305233	3.1886	0.1876	0.294433	0.1104	8.99927	1.48027	0.6327
Bennici	10.3656	0.6273	40.5372	2061.7	139.851	69.1134	4.0889	13.6955	261.078	33.3334	48.7122	13.6704	811.536	1464.75	0.150633	2.74647	1.2731	2.84723	11.4535	0.5278	19.806	12.3551	52.6492	114.59	230.597	4.08877	0.8585	1.0305	107.925	0.111733	0.0285667	4.34873	0.0134	1.19117	21.2961	7.9142	1.63023	37.3675	1.9338	23.1621	26.5982	0.380633	9.7598	1.3029	0.0574667	0.150667	44.2578	3.18987	8.25213
Bianculidda di Pezzino	3.2373	0.729467	33.0098	1438.8	78.2445	38.2988	1.4673	11.7708	108.004	35.4782	22.4811	4.65287	345.858	82.3215	0.391133	1.8982	0.727067	1.01497	10.0879	0.2654	7.34417	2.9882	24.537	140.134	142.995	1.71327	0.680667	8.5286	20.9046	0.00326667	0.0683333	0.547167	0.0178333	0.638633	3.65193	2.6978	0.983533	12.0643	0.997867	2.92507	11.2324	0.294267	4.51297	0.234367	0.0209333	0.117167	14.5369	1.71387	0.7384
Bottara	4.7262	0.427433	30.2202	1534.84	64.8273	28.8544	1.46867	12.1534	124.683	23.9799	19.3555	6.36973	695.737	438.002	0.140733	1.09097	0.614267	2.1615	6.34302	0.271733	9.13097	11.1471	21.4432	64.7719	116.767	1.9492	0.473267	0.928267	86.2179	0.0468667	0.0515	1.43427	0.0112	0.7541	13.6589	4.64553	0.916767	14.3139	1.38637	15.448	13.7971	0.323667	5.21337	0.390167	0.0393333	0.0879333	21.1548	2.0407	2.36123
Bronte 1	4.93143	0.8704	27.4115	1381.93	122.797	64.8547	2.00073	9.472	220.062	28.4972	38.7117	8.5229	370.962	357.529	0.2065	2.48107	1.39433	1.55227	14.3677	0.524133	16.2049	8.0476	46.3461	102.574	222.979	2.8932	0.889433	0.8991	31.7785	0.0244667	0.0688667	1.3203	0.0189667	0.8277	10.0438	6.18867	1.37773	40.716	1.4619	13.5088	31.9541	0.4099	6.64433	0.547467	0.0601	0.1302	34.1341	3.35803	2.10023
Buscemi	10.9822	0.975967	48.2527	2452.37	117.997	64.0546	4.41337	16.2776	215.431	37.8772	45.1506	12.53	1346.18	1234.76	0.2768	2.68483	1.21653	3.2701	12.2464	0.492667	16.8359	10.5575	45.9463	96.7168	201.837	3.87163	0.8191	1.5837	185.026	0.0989	0.0506667	3.57987	0.0155333	1.27933	22.1519	7.77477	1.52327	25.1659	1.64287	17.7916	33.158	0.404433	8.33537	0.9699	0.045	0.1491	36.7895	3.72643	8.3142
Cacciatura	4.18747	0.435667	27.248	1328.11	116.818	55.9117	1.67673	9.59203	166.692	28.066	29.907	6.68527	393.806	118.375	0.1763	2.40507	4.14243	1.16167	24.0138	0.421933	13.8088	5.91383	35.7368	76.2264	185.14	2.02743	0.3261	1.17983	33.9556	0.0138667	0.123933	1.15333	0.0192	0.7852	7.4841	5.1983	1.34377	18.1318	1.29467	8.87463	11.843	0.3574	5.10323	0.316133	0.0226333	0.1165	26.9394	2.80393	1.15227
Cacinova	4.92373	0.448933	30.7607	1350.57	86.427	42.8604	1.56803	11.5169	140.043	30.5885	22.599	6.1318	808.125	128.28	0.218067	1.72487	0.7957	1.1723	9.69185	0.362767	9.17207	4.30003	32.5508	45.0347	162.825	1.76603	0.419667	1.7126	69.45	0.0099	0.0719667	0.721767	0.0189	0.6282	4.98067	5.47663	0.797067	18.7834	1.00133	5.2815	9.55267	0.3475	6.27813	0.3429	0.0758333	0.110433	19.8545	2.0543	0.914267
Calamonaci	4.66167	127.03	31.5881	1628.56	71.8135	38.1962	1.62197	12.5171	162.114	28.2421	23.2309	7.24507	813.555	395.087	0.1454	1.4919	0.997533	2.0907	9.80958	0.322467	11.2147	9.66573	30.24	28.5231	150.359	2.04697	0.368133	1.06183	69.8156	0.038	0.0595667	1.2748	0.0108	0.850567	13.0426	3.34847	0.880833	13.9236	1.34023	12.0107	13.1034	0.359867	6.20957	0.403767	0.0823333	0.791333	30.8589	44.844	10.0405
Callara	12.8482	0.519133	33.3281	1507.66	112.447	56.8744	5.14457	10.5169	255.145	28.3961	48.693	15.3512	1762.8	1710.37	0.172767	2.45507	0.809733	2.3026	8.1199	0.427267	16.6031	12.7639	31.2544	77.9776	212.464	4.2345	1.15167	0.861767	280.717	0.1367	0.0169667	4.99193	0.0156667	0.927267	15.5592	5.25173	1.17513	19.435	1.5913	17.3714	17.6648	0.3313	8.28727	1.2952	0.0629333	0.135667	41.1133	2.6327	7.7182
Caluriedda	2.61573	2.31163	32.2796	1730.54	62.5757	33.5076	1.00897	12.895	138.209	30.9696	20.7361	5.55763	342.447	167.908	0.185667	1.1804	0.665033	2.20837	7.40551	0.2928	9.44413	9.3345	26.829	29.1969	141.49	1.7951	0.3456	1.25433	28.4865	0.0161667	0.0635333	0.6973	0.0122	0.717167	13.0445	3.35607	0.840767	13.6248	1.35363	13.6591	11.7384	0.386667	5.28973	0.346367	0.0536333	0.1606	23.6268	6.35013	2.24443
Carrubina	5.09997	0.737275	38.2727	1909.69	115.429	59.6338	1.7472	15.3875	270.952	36.6765	39.0625	9.85388	678.282	315.632	0.4703	2.06128	1.00622	2.39922	11.6473	0.540825	15.5922	9.15212	45.7034	84.8681	264.06	3.61797	0.501825	3.81548	76.986	0.032825	0.075575	1.19345	0.011625	0.9857	15.2919	4.75258	1.18395	25.5898	1.4338	12.9121	16.5069	0.3885	10.6835	0.61815	0.04955	0.1361	43.9637	3.60478	2.77515
Catrubba	3.46283	0.568067	35.3117	1924.62	98.9637	48.7436	1.38313	13.0054	161.671	32.6965	29.6035	6.44553	388.374	195.382	0.1506	1.8931	0.7664	2.57277	10.6606	0.384567	13.0129	9.14737	40.2851	61.7389	167.517	2.4131	0.373067	0.778367	34.537	0.0145333	0.0659667	0.839967	0.0158667	0.889833	15.7374	3.8861	1.026	25.8669	1.3876	11.6414	15.443	0.325033	6.60347	0.4107	0.0468333	0.114467	27.4604	2.37693	1.75133
Cavalera Aragona	13.0647	2.0446	54.3614	2712.58	85.3693	44.0727	4.15603	20.5578	400.558	48.6987	32.7951	18.2957	1233.12	1804.91	0.144167	1.9703	1.1336	3.15083	6.4404	0.3596	13.9543	11.753	32.5655	74.9883	373.052	5.10757	0.778633	1.62127	178.062	0.134133	0.0055	5.10907	0.0130667	1.30003	27.4164	5.24497	1.2343	26.9706	1.8732	20.7305	18.4013	0.4605	14.663	1.60387	0.0298667	0.1894	65.3068	6.3685	12.7221
Cavalera Naro	9.33757	1.82617	40.635	1908.34	146.51	78.7324	3.64317	13.3711	299.197	42.4576	64.7842	12.0423	1557.25	501.886	0.614167	3.2227	1.0783	2.08923	11.242	0.546567	16.2412	5.59937	42.0854	67.4689	317.381	4.90357	0.745333	3.4675	171.753	0.0352333	0.0771667	1.5811	0.0213	0.916933	10.1895	7.30613	1.17093	29.7453	1.36207	10.145	18.8465	0.409567	9.8443	0.6444	0.0951	0.205667	43.1444	7.44597	4.634
Cavaliere	4.96503	0.4571	30.9992	1661.42	104.933	57.2776	1.89867	12.0048	212.723	29.1262	35.9646	8.7745	683.282	413.662	0.281083	2.01202	0.822033	2.18592	9.84592	0.4777	15.8425	11.066	47.8721	80.547	206.148	2.83153	0.52865	2.6458	88.5775	0.0339833	0.05585	1.47145	0.0119333	0.964233	15.1208	4.50555	1.08693	36.3966	1.5919	18.7725	13.643	0.342883	7.45682	0.5496	0.0736333	0.117167	35.3991	2.5016	2.57605
Cesaro 1	2.7948	58.3413	28.4653	1449.99	81.4357	41.3947	1.14087	9.9107	129.595	29.9948	23.6577	5.23943	440.611	73.4543	0.3103	1.86037	1.2824	1.3815	10.9121	0.326667	9.722	5.6661	30.8745	43.7572	150.501	1.8736	0.5767	7.18783	27.8881	0.00406667	0.0686333	0.5213	0.0145	0.731833	6.9499	2.9786	0.819	13.2247	1.112	7.32903	13.1534	0.3897	4.55777	0.284767	0.135433	1.22833	28.3316	15.4963	4.3404
Chiarchiara	3.76367	0.4755	29.346	1315.95	86.738	43.2761	1.25847	11.029	176.094	30.0921	23.1484	6.49273	389.513	147.492	0.379833	1.67603	0.805333	1.1605	9.72092	0.365633	9.41587	4.95413	38.179	50.226	204.289	2.08783	0.320033	1.46997	30.3321	0.0105	0.0599	0.638633	0.0172	0.615633	5.71053	2.90463	0.8177	18.1576	1.13323	7.1044	12.7509	0.3637	6.9161	0.398067	0.0855333	0.0959333	26.193	2.2165	1.0118
Chiricupara	3.25873	0.4756	34.8578	1584.54	81.3436	40.7009	1.3515	11.2854	93.3385	34.3314	24.151	4.51393	390.561	100.234	0.363	1.93237	0.766967	1.41703	11.7057	0.309033	8.45957	4.07407	28.0356	152.027	114.141	1.6807	0.703733	8.50653	28.968	0.00513333	0.0752	0.593667	0.0188333	0.547567	5.82587	3.55393	0.851967	12.6186	1.0026	4.77183	15.0044	0.284767	3.57467	0.2409	0.184467	0.107	13.6143	1.83817	0.957733
Comunista	4.48333	0.377833	31.9099	1402.34	103.201	51.7851	1.63217	11.4109	104.393	29.5536	29.6908	5.21283	480.796	162.429	0.3674	2.1575	1.07357	1.25413	13.8285	0.4532	10.5074	4.96337	38.9368	146.65	117.694	1.831	0.559767	4.94073	37.4788	0.00856667	0.0625	0.728067	0.0231	0.748433	5.67453	4.16247	0.961	18.0582	1.08397	6.9224	18.0395	0.334467	5.30803	0.340567	0.182567	0.1221	14.8235	1.8524	1.14177
Cumma	4.60803	1.77323	24.3067	1235.13	88.9673	37.4195	1.6185	9.63953	171.974	21.4521	22.3406	7.49953	396.839	500.995	0.0979	1.39057	0.7455	1.71417	8.24708	0.336033	11.3587	11.9819	31.8586	63.9556	177.866	2.35997	0.458133	0.8766	39.4552	0.0463333	0.0517333	1.6045	0.0116	0.7532	11.5081	3.6105	0.999067	15.605	1.55917	19.4602	19.7887	0.373233	4.25253	0.406967	0.0369667	0.126567	33.7664	3.88417	2.55403
Cuore	5.5391	0.427767	27.6915	1313.23	92.8733	48.8907	2.32167	8.8462	362.91	35.7557	32.0613	11.8058	780.351	372.355	0.405933	2.12917	0.834	1.4583	10.3525	0.364633	11.8346	6.98497	36.3177	76.7007	389.08	4.20463	0.4353	1.77653	81.6746	0.0286667	0.072	1.2359	0.0165333	0.7261	7.87703	4.487	1.02983	20.2324	1.43373	10.5323	14.9993	0.490233	10.6025	0.5645	0.0606333	0.1536	53.6392	4.04503	2.18407
Cupani piccola	16.0634	1.04517	38.1493	1747.96	110.175	57.6637	5.46377	14.5002	510.579	43.9607	35.436	21.1248	3848.53	973.807	0.144067	2.6883	1.13803	2.385	12.4985	0.510433	16.018	9.78047	51.5479	96.7082	455.947	5.8306	1.03227	0.451633	723.545	0.0841667	0.0617333	2.85603	0.0222	0.9824	14.7762	6.5259	1.44267	29.0171	1.80727	16.6581	27.3008	0.491833	16.8135	1.11447	0.0503667	0.187133	69.8906	6.05513	5.27737
Cuti	3.10387	0.697767	37.9462	1857.59	67.5005	34.0493	1.16343	13.1693	93.3398	38.9029	21.3386	4.4788	329.397	148.499	0.263033	1.50493	0.731633	1.69797	7.97237	0.261233	7.495	5.1985	24.282	63.7865	116.52	1.54573	0.411467	1.99523	24.2202	0.00916667	0.0576	0.648667	0.0103333	0.6151	7.6168	3.3254	0.8445	14.283	1.03347	6.338	13.8369	0.407	3.65027	0.271733	0.0816667	0.116733	15.4958	2.30993	1.2647
Di Giorgio	2.4662	0.449333	28.4799	1252.99	71.3779	36.4216	0.826667	10.5891	117.162	28.3388	25.1962	4.65037	210.764	83.7623	0.2708	1.3285	0.626567	1.12103	7.3263	0.3041	7.63037	4.93637	24.4386	98.208	136.436	1.9778	0.728833	11.2479	12.2299	0.00856667	0.0630333	0.4915	0.0121333	0.671767	5.3941	2.56607	0.826533	11.7033	1.02507	6.0846	9.20007	0.3322	4.19597	0.2864	0.119667	0.113033	16.8465	2.1186	1.07063
Don Filippo	3.63723	0.567733	34.9941	1961.11	107.314	57.5767	1.6631	12.4301	144.382	30.5913	31.7462	6.27853	340.753	247.451	0.277367	2.20507	1.04803	2.53797	11.5538	0.4223	15.1546	9.56683	54.2129	158.544	143.58	2.2944	0.579067	0.799433	30.8667	0.0230667	0.0688333	1.08073	0.0145667	0.9214	16.3978	6.1219	1.1033	33.8834	1.42	14.3258	20.7727	0.359533	5.8712	0.561067	0.0647333	0.1464	24.7672	2.5405	1.90547
Don Peppino	14.9189	0.7058	49.6645	2208.79	110.644	58.841	4.76683	17.7482	315.914	39.0615	37.7137	17.2234	1088.34	2040.22	0.155233	2.59073	0.821933	3.115	9.1904	0.513433	17.0435	9.62893	50.9105	192.369	298.697	4.9352	0.8339	1.19483	132.49	0.137533	0.02	4.7118	0.0132333	0.9661	19.1601	5.81607	1.27327	34.7664	1.71747	16.9765	19.9812	0.4342	9.72017	1.95407	0.0440333	0.1862	49.5217	2.44077	11.3635
Don Pitrino	21.1092	1.47277	32.37	1357.46	289.295	151.719	7.85795	11.934	431.56	37.1808	81.2252	22.4853	5499.77	701.623	0.623775	5.5214	2.48247	1.67752	24.2284	1.35502	33.8991	8.66457	180.512	188.765	346.798	5.76775	0.998025	23.2233	831.209	0.051075	0.1144	2.87635	0.03265	0.956225	10.8517	8.55115	3.84357	78.1474	1.8339	16.0765	79.6826	0.4945	15.9573	1.88512	0.081875	0.278675	55.4847	9.45035	5.46087
Enna 2	4.03243	0.796933	30.5065	1547.67	91.7881	45.4544	1.45833	12.025	201.686	28.6107	29.6565	7.6998	494.918	270.804	0.2138	1.656	0.7792	1.8906	8.40261	0.395533	12.2123	8.93427	33.3073	54.7848	192.265	2.5438	0.416167	2.97663	50.763	0.0221	0.0557667	0.9984	0.0148667	0.769667	11.6164	3.9081	0.920067	18.5294	1.36803	13.8837	14.8312	0.406033	6.296	0.428833	0.0551667	0.122333	30.9543	4.02153	2.18873
Falsa pizzuta	4.09293	1.061	30.6292	1603.57	89.1117	42.9537	1.61477	11.7295	225.329	30.4697	26.4774	8.26048	719.501	231.3	0.223283	1.67092	0.827533	2.01308	10.0222	0.37065	11.9944	9.56913	31.6125	46.7901	221.512	2.64455	0.419267	0.930783	81.4844	0.0206833	0.0673333	0.95755	0.0153833	0.8391	12.405	4.57375	0.961367	18.7351	1.48567	15.0227	13.1465	0.369333	6.79068	0.395317	0.06885	0.137367	36.224	4.7941	2.11725
Fascionello	12.1301	1.89657	34.4673	1702.88	169.605	90.971	4.48237	11.9143	282.112	35.5602	53.5517	14.372	3160.21	623.032	0.439033	3.64567	1.19897	2.3125	14.9418	0.705533	22.5043	8.82867	84.2385	120.573	245.27	3.89577	1.15683	0.252	547.844	0.0543667	0.0884	2.1938	0.0288	0.887567	11.6047	8.16117	1.4205	53.2767	1.6022	15.9406	30.1479	0.3856	11.6928	0.969233	0.0514	0.183767	42.6447	5.81947	4.26403
Fastuchina	2.59137	0.7186	37.2597	1529.9	70.1882	34.0296	1.12127	14.1076	76.2364	37.675	19.61	3.7556	294.504	37.3126	0.297733	1.51027	0.759833	1.11503	8.88516	0.274	6.61447	2.98493	20.8289	113.108	112.067	1.48623	0.720867	10.2912	17.7969	0.0061	0.0809667	0.589667	0.0148333	0.5399	4.10787	4.1747	0.9235	8.4254	0.864333	3.09567	11.1004	0.3217	3.4483	0.196633	0.229767	0.107667	11.7414	1.56227	0.5809
Favaro	3.26433	0.354133	27.5676	1381.81	79.1725	42.0868	1.06527	11.0592	236.792	27.3639	23.6648	7.94673	403.708	180.548	0.191133	1.33557	0.7331	1.69	7.20275	0.3826	11.3462	8.9093	38.1586	81.8857	247.325	2.39653	0.350667	1.22257	37.6002	0.0128333	0.0625333	0.7489	0.0101333	0.773667	10.5555	3.49353	1.01637	32.8582	1.4757	13.8762	16.6338	0.4299	7.12077	0.487133	0.0325667	0.121133	37.2328	2.5706	1.2446
Favaro’ 2	2.10893	0.3187	17.1693	917.297	93.7688	42.953	0.835775	6.8088	148.372	16.7979	25.1489	5.51155	281.178	98.9967	0.1065	1.2609	0.589075	1.30897	9.35591	0.429275	12.7553	12.7122	36.2034	125.24	142.301	2.30155	0.472825	0.708525	19.2897	0.009325	0.065925	0.573025	0.0111	0.706025	9.25998	2.77257	0.90715	15.3809	1.4992	17.1766	14.71	0.3477	5.56243	0.3174	0.0298	0.108825	27.587	2.20965	1.21188
Fellamasa Casteltermini	3.39927	0.359933	29.7704	1346.55	73.4538	37.7432	1.11313	10.9856	101.786	27.5453	26.6715	4.7222	295.919	176.266	0.268633	1.48517	0.652467	1.3279	7.67877	0.323367	8.44853	5.48377	26.7442	67.8088	115.708	1.781	0.314167	1.16257	20.7089	0.0119	0.0503667	0.613867	0.0140667	0.661733	6.40513	2.6159	0.76	10.653	1.07923	7.0931	11.3099	0.3569	3.96347	0.278267	0.0481667	0.0959	15.7445	1.38897	1.17887
Ferraduel	7.57333	2.37667	42.6238	2360.11	173.717	96.4508	3.35533	15.8227	226.818	32.8928	63.3988	11.2434	673.383	856.747	0.224067	3.32913	1.4621	3.6724	13.444	0.7459	26.5028	11.732	83.9088	260.007	203.969	4.91653	1.3669	0.960167	87.597	0.0747	0.0796667	3.10163	0.0218667	1.59083	26.2733	14.0402	3.0534	61.305	1.95717	24.3597	40.705	0.384867	9.21717	1.23153	0.0333333	0.214467	38.6289	4.6136	7.27127
Ferragnes	6.4056	0.3777	32.4591	1640.7	96.7592	52.2579	2.52087	11.4749	192.714	29.8904	36.4012	8.79973	1116.78	449.031	0.357167	2.00737	0.810233	2.10757	9.3888	0.385067	13.6678	8.82323	36.1798	76.1186	180.894	2.69223	0.607867	1.8303	140.193	0.0381333	0.0718	1.55643	0.0147	0.759833	12.9606	6.15437	1.09607	22.7704	1.51263	14.5637	16.504	0.334533	6.4198	0.453233	0.0326333	0.115133	29.2257	1.7285	2.57937
Filippoceo	7.70583	0.499633	26.6198	1180.78	112.277	56.4175	2.3409	9.91963	215.183	25.8478	39.9258	9.65967	973.353	595.7	0.1867	1.9282	0.764133	1.56557	8.52833	0.5039	14.5141	9.0879	44.6614	99.7864	215.414	3.4831	0.5789	1.0826	120.987	0.0493	0.0505	1.76637	0.0154333	0.749467	9.35917	5.26643	0.954533	26.1045	1.45977	13.9592	18.5238	0.3623	6.0721	0.601133	0.031	0.0962333	34.3592	2.28007	2.86913
Filippazzo	7.42827	0.418433	31.5748	1570.53	113.118	58.7597	3.11773	10.8109	255.615	33.1929	31.467	10.6604	1356.01	453.139	0.232533	2.48433	1.38803	1.77533	17.2216	0.463767	14.85	7.94467	45.2941	78.7859	240.109	2.82493	0.631967	1.1444	172.577	0.0293333	0.0673	1.55093	0.0173667	0.8253	11.0543	6.14613	1.11003	24.7261	1.51507	12.8844	11.8954	0.398967	8.09797	0.481433	0.0255667	0.110133	36.8782	2.65847	2.2103
Gaglio	5.4112	0.4153	28.2	1337.33	80.9364	42.0851	2.21017	9.0701	233.158	27.7721	25.6496	8.9136	617.938	446.453	0.212867	1.84333	0.714933	1.5981	10.1766	0.316433	11.2832	7.52693	36.1918	86.595	236.724	2.75467	0.422	1.1104	63.2379	0.0405	0.0673333	1.3924	0.0152667	0.7234	8.91793	4.25797	0.9893	16.6157	1.42743	11.4485	12.9706	0.3932	6.9639	0.451833	0.0665	0.117933	36.008	2.27207	2.09467
Genco	5.75043	1.42143	31.5995	1523.17	107.999	57.2104	2.33453	10.4585	215.857	34.3796	42.7961	8.64447	825.83	344.317	0.190333	2.3998	1.36073	1.50853	12.9309	0.4152	13.3981	6.61217	33.8607	75.1907	217.849	3.07553	0.507967	1.2072	89.1549	0.0219	0.0811	1.37243	0.0151	0.657567	9.31313	6.5636	1.09453	17.9006	1.285	10.4486	12.699	0.392133	7.31207	0.452233	0.0692333	0.150333	31.9882	4.70147	2.9363
Giardinella	4.83073	0.380367	30.1655	1555.51	107.954	57.5493	2.07133	10.4133	270.736	31.5635	36.971	9.5515	470.615	344.996	0.2496	2.2728	1.1359	1.8383	10.8801	0.429033	14.3444	8.66637	41.7509	50.9764	271.697	3.24213	0.430833	1.01887	45.8688	0.0283	0.0612667	1.14163	0.0181333	0.818933	11.3997	3.9303	1.0957	46.468	1.4936	14.9054	22.3212	0.364433	7.44967	0.535633	0.0204333	0.1019	41.1329	2.64423	2.09427
Griddetta	5.80247	0.4538	40.2811	1953.25	92.4801	47.8494	2.28453	13.9864	579.082	51.1235	31.7997	16.0573	977.317	308.488	0.3303	2.06907	0.797733	2.14047	10.0785	0.352667	11.5977	6.53797	38.2518	78.4121	651.141	7.78897	0.5032	1.90013	101.321	0.0211333	0.0812667	1.10837	0.0178667	0.8359	10.7665	4.92207	1.16873	21.5326	1.52103	9.08123	15.6043	0.510233	20.9361	0.8737	0.0781333	0.1761	83.096	3.8542	2.14387
Laurenne	6.13723	0.355233	30.9008	1549.33	108.843	56.9671	2.5755	10.6164	230.316	31.0138	35.798	9.48273	960.999	420.224	0.2078	2.31907	1.18217	1.88397	12.29	0.4512	14.5236	8.20793	43.8396	82.8942	219.514	2.88933	0.594	1.12043	116.834	0.0282	0.0729333	1.5136	0.0140667	0.962067	10.9008	7.2117	1.17507	27.3555	1.473	13.0695	19.338	0.352567	8.99583	0.589567	0.0186333	0.1201	33.8498	3.17193	2.48813
Lisciannarisa	8.48893	0.350133	32.3763	1567.63	177.274	90.2457	3.2906	12.3366	223.413	28.7004	36.5586	10.6897	1158.33	513.365	0.403633	3.38467	1.16987	2.02547	13.2514	0.736067	21.4764	8.8844	149.752	88.8306	219.979	2.8967	0.624633	0.979233	140.455	0.0458333	0.0624	1.67503	0.0223667	0.8456	12.7443	5.6379	1.27107	41.8076	1.4349	13.7537	19.1616	0.357833	8.7853	0.8895	0.0296333	0.111433	38.0574	2.29567	2.5707
Lumia	3.67783	0.4083	30.3533	1601.26	85.4679	42.156	1.46163	10.9036	175.397	28.5884	23.0315	7.00363	474.886	265.626	0.142733	1.67853	0.7851	2.05397	9.28342	0.319933	11.8017	9.85633	39.4806	197.389	168.545	2.47777	0.755367	0.771	47.8499	0.0272667	0.0598	1.0259	0.0128	0.804467	13.0683	4.6133	1.04943	19.3932	1.5093	14.3399	15.5866	0.376533	5.13023	0.421467	0.0351	0.1528	28.3423	2.4918	1.731
Marra Mennuladi	8.68687	0.5667	30.2235	1427.53	113.857	60.0849	3.4815	10.0557	399.773	35.7149	35.9184	14.4858	1483.35	653.672	0.249833	2.51783	1.0029	1.87043	12.0211	0.472067	16.1662	8.65203	43.4725	74.3568	408.352	4.41137	0.715633	1.26333	196.425	0.0565667	0.0749667	2.1985	0.0199	0.906633	11.3984	9.12113	1.3958	39.2778	1.6573	15.3692	22.4457	0.455033	10.0759	0.6799	0.0738	0.130867	64.4821	4.38507	3.2505
Mastraciccia	7.04877	0.909767	31.2947	1497.51	125.398	64.3427	2.87317	10.1782	174.451	29.5235	32.8625	8.23507	1087.9	371.113	0.534133	2.8269	1.11303	1.5429	13.0218	0.4596	14.6187	6.32957	75.7625	110.611	175.639	2.3747	0.887533	1.7161	116.113	0.0270333	0.0695333	1.2909	0.0190333	1.01877	8.86087	5.4919	1.09157	31.2747	1.26713	10.8521	19.3991	0.382667	5.9822	0.610733	0.0713667	0.175467	25.6632	3.51423	2.2101
Mennula du nigliu	7.71297	0.4951	35.9672	1764.55	173.891	94.3139	2.8181	13.6625	297.591	33.2215	54.0762	12.2097	1092.67	528.395	0.257033	3.20017	1.32137	2.36307	13.7631	0.8528	24.1262	9.55737	78.0853	582.218	271.819	4.766	1.74	1.0645	149.833	0.0505	0.0938667	2.13977	0.0292	1.09653	15.7796	11.5012	1.42503	67.2981	1.73623	19.1396	34.8346	0.4304	10.3203	0.9154	0.0712333	0.2028	48.275	3.6934	3.60037
Mennula du vattiu	3.33037	0.6041	37.7039	1913.06	61.8458	31.6299	1.32637	12.7646	172.796	39.6391	19.1203	6.54813	534.707	152.024	0.263833	1.4663	1.06257	1.89627	9.3154	0.237667	8.08027	6.1417	23.7286	97.545	192.353	2.14943	0.574867	6.71373	48.7573	0.0102667	0.0754	0.8397	0.0117667	0.817633	10.1831	4.71277	1.0722	13.9503	1.19257	7.99183	16.9113	0.364233	5.53053	0.336233	0.0527	0.127333	26.7721	3.92013	1.66233
Mezza lira	2.89317	0.36985	20.0746	914.121	65.245	32.7847	1.1364	6.6665	171.79	22.4726	20.0031	6.08095	292.004	158.333	0.1717	1.40332	0.5211	0.92705	8.05977	0.248125	7.95587	5.56455	24.9665	61.3004	194.453	2.06002	0.307825	1.77697	18.8964	0.012875	0.056875	0.630925	0.0098	0.45755	4.12967	2.58637	0.8548	13.4905	1.1713	6.8996	8.86705	0.448225	5.61937	0.321225	0.059075	0.109225	25.3057	2.0963	0.951225
Milocca	6.75973	1.89057	40.1302	2203.62	184.597	98.4704	2.88827	16.0238	256.022	36.3639	60.2151	11.0231	965.591	445.788	0.4183	3.39893	1.976	2.97547	22.0661	0.783667	25.4161	10.7741	66.5071	80.3983	227.478	3.74453	0.552867	2.593	130.625	0.0393333	0.106833	2.0529	0.0192	1.2354	20.9727	10.9497	1.49203	34.3643	1.81743	20.2865	28.0904	0.3773	12.0724	0.693967	0.0381667	0.176433	41.8537	6.53837	4.52307
Mirabile	9.90287	2.91347	37.5355	1911.51	166.802	88.3839	4.5588	12.8944	315.228	37.2561	53.1939	13.6118	2575.95	418.379	0.8077	3.65397	1.85347	2.36773	16.9237	0.681	22.4415	8.1017	61.8564	215.581	278.574	4.37857	1.24133	0.200967	399.275	0.0305667	0.117233	2.05823	0.0251333	0.985567	11.954	8.4738	2.63847	44.7286	1.73573	15.2727	55.5499	0.426	12.3013	0.8969	0.0533	0.349033	46.311	14.8796	5.5116
Miricanedda	5.2388	0.316867	25.9781	1262.61	79.5712	42.6107	2.09323	8.6853	281.028	28.3928	25.6866	9.94047	659.415	420.804	0.146733	1.74003	0.5743	1.5425	8.19621	0.329267	11.2742	8.12933	35.1712	57.2057	291.928	2.8926	0.455267	1.39907	70.0184	0.0345	0.0589	1.26037	0.0118667	0.682467	8.88363	3.2078	0.901733	24.4805	1.44323	12.5486	10.9979	0.4191	7.0072	0.448333	0.0261333	0.111533	44.8579	2.32927	1.8287
Miuzza	3.2235	0.934533	18.4117	970.282	128.268	69.9396	1.41227	7.26753	137.835	15.9181	47.5512	5.83833	296.868	180.581	0.120233	2.19633	0.802133	1.30433	9.72455	0.6282	19.1588	11.1836	50.1068	111.781	136.368	3.0305	0.751	0.657933	18.8015	0.0165	0.0571667	0.939067	0.0137667	0.7847	9.05547	5.09527	0.9708	32.0202	1.53983	16.8556	14.6119	0.277133	4.44163	0.3825	0.0340667	0.1434	27.7049	4.2998	2.32557
Montagna	4.4655	0.42085	23.6299	1140.23	120.654	56.5382	1.60058	9.32055	181.506	24.0895	33.1541	7.2896	460.443	143.245	0.190475	2.21152	4.65428	0.992075	16.6946	0.460625	14.5675	7.68422	33.0119	65.3659	180.213	2.2818	0.319275	1.06052	41.2049	0.0121	0.084975	0.991025	0.01825	0.7581	7.5306	6.9533	1.02723	25.8125	1.26165	11.0336	11.9149	0.392125	6.10805	0.3351	0.032225	0.11165	27.7211	2.5088	1.26555
Mullisa Tonda	5.3712	0.491733	34.545	1751.7	89.9962	46.5205	1.73517	14.125	147.306	28.3668	30.4336	7.2324	550.962	490.274	0.1121	1.5677	0.796333	2.39873	7.77615	0.4308	12.9539	10.0163	32.0139	69.8864	149.083	2.5082	0.473567	0.734967	61.7206	0.0454333	0.0609667	1.55363	0.0130667	0.785567	15.1913	5.02407	1.07893	29.9939	1.43707	16.6072	19.2803	0.361133	4.7726	0.4426	0.0381667	0.101033	27.0366	2.1338	2.764
Mullisa Grande	10.6188	1.0842	44.3899	2134.94	134.071	72.791	3.45853	17.5236	340.481	41.1895	54.4655	14.779	1483.56	942.207	0.352633	2.55597	1.45343	2.84937	11.101	0.654467	18.5693	10.0419	42.2715	87.8194	310.669	5.1913	0.748333	1.15673	214.35	0.0794667	0.0804333	2.9959	0.0199	1.12897	18.983	11.724	1.6083	32.2488	1.68847	17.5932	31.4376	0.398433	13.0413	0.929167	0.0361333	0.151833	50.8342	3.85157	6.35883
Mullisa Piccola	9.63907	0.481533	33.8962	1414.77	266.215	126.916	3.58913	11.5983	93.7857	29.4344	56.2222	7.0754	764.024	268.988	0.3985	5.35757	4.32527	1.05067	45.6075	0.9915	22.1685	3.69987	190.951	146.596	96.4862	2.30347	0.5744	2.22393	65.4143	0.0191333	0.1098	1.47593	0.0484333	0.936367	5.48763	11.1335	1.3525	47.2795	1.05713	5.63377	26.3577	0.322033	5.18767	1.0529	0.0656667	0.125933	12.3889	1.8257	1.6666
Nambaredda	8.18773	0.93355	28.4867	1187.85	195.538	97.8957	2.37645	11.1574	171.482	25.5267	59.1964	8.55315	868.915	317.376	0.227775	3.0895	3.03302	1.11898	30.4627	0.98205	20.6575	5.9475	41.5261	154.064	185.067	2.8176	0.4356	1.18687	88.247	0.0227	0.099775	1.47715	0.02505	0.7052	7.2451	8.80585	1.42217	80.7653	1.24975	9.6397	27.36	0.3903	7.59933	0.5217	0.1059	0.141775	26.4398	3.09048	1.88813
Naro 1	11.2717	0.449333	35.7922	1706.4	134.497	73.1693	4.37957	12.9147	591.94	44.5655	51.8094	19.8007	2466	768.6	0.240267	2.86647	1.1267	2.3793	12.5581	0.611033	19.6562	9.61783	51.0213	98.7348	587.4	16.4085	1.04947	0.601367	385.929	0.0592333	0.0804667	2.48327	0.0250667	1.0532	15.7152	8.49363	1.56933	46.9781	1.8912	18.6505	25.5409	0.5086	15.9532	0.977933	0.0462333	0.148633	85.0092	4.7544	4.46527
Niveramanza	5.2771	0.330925	20.5281	1015.67	109.854	54.8271	2.07607	7.83515	149.658	18.6102	34.9729	7.44283	818.163	420.186	0.107525	1.9199	0.654625	1.39413	9.32048	0.461775	15.9047	11.1282	41.2659	82.9252	135.658	2.44683	0.5155	0.8839	106.946	0.035875	0.0599	1.46305	0.0137	0.780075	9.45615	5.59962	0.89635	25.5121	1.54058	19.7886	11.7906	0.374425	4.81698	0.38645	0.040225	0.155525	25.1656	4.3073	2.52905
Nuciddara	7.167	9.4625	42.7749	2133.54	197.382	104.881	2.49207	16.8567	336.126	44.9581	65.2802	12.3294	672.383	404.627	0.7041	2.8208	1.612	2.3553	19.4193	0.908067	23.9951	8.19003	69.3565	94.7016	335.222	4.90353	0.464133	1.34607	69.6183	0.0316667	0.1062	1.74987	0.0273	1.03367	16.4396	12.1088	2.03827	56.9897	1.62613	14.2885	36.1026	0.440633	14.2969	0.897533	0.0792667	0.282033	53.043	12.1821	5.14277
Palma	4.05537	0.438933	32.4153	1655.14	73.9585	39.2732	1.61127	11.304	283.193	34.4776	25.4903	9.4251	501.188	281.229	0.191433	1.6134	0.610267	1.92827	7.89171	0.304133	9.9506	7.67577	30.8594	44.3349	285.672	2.92423	0.393933	1.2436	46.1975	0.0276333	0.0676	1.01457	0.0164	0.918767	10.5213	3.21607	0.9791	14.7014	1.5552	11.0466	8.0137	0.3497	9.46033	0.451467	0.0208	0.106933	40.9789	2.51057	1.79007
Perciavisazza	1.8081	0.509433	5.3593	175.092	58.578	30.8725	0.672433	1.89973	125.564	7.1504	17.0321	4.43133	240.835	66.5608	0.163467	0.9845	0.783933	0.1572	7.14389	0.310367	9.30207	9.78567	32.1581	88.0576	138.305	1.7549	3.353	0.6309	13.2372	0.0071	0.0598	0.501267	0.00966667	0.461067	1.08867	3.5846	1.156	17.1008	1.50837	14.7253	22.7923	0.3544	3.59813	0.372833	0.0339333	0.1072	24.8863	2.29363	0.746133
Persichina	9.8009	0.5096	47.4257	2376.81	97.9516	46.5127	2.8203	19.0943	278.762	38.5119	30.6427	13.2449	868.734	1179.39	0.232433	1.84813	1.16257	2.8482	9.35246	0.440333	13.4882	11.6072	37.3398	71.9905	268.316	3.77167	0.5736	1.40213	114.631	0.0815333	0.0349333	3.03947	0.0100667	0.990767	22.4567	5.22617	1.23043	26.1035	1.70297	19.4118	19.3123	0.414033	9.1926	0.954067	0.0453333	0.125533	49.1696	2.85623	7.352
Piattamollisa	6.6553	0.595133	33.5146	1691.45	98.2726	53.3719	2.44637	13.2143	273.892	30.2467	36.3892	11.092	1224.55	510.421	0.147367	1.90817	0.6949	2.4178	8.00653	0.485033	14.7895	10.7939	54.9436	81.327	258.022	3.83627	0.5801	1.05113	173.832	0.0466333	0.0631333	1.63827	0.0167333	0.895167	15.7312	4.29973	0.9979	16.2838	1.60067	17.5878	14.3011	0.441833	8.85943	0.7337	0.0901333	0.124	45.9288	3.63213	3.52667
Pilusedda	5.3769	1.74643	24.5577	1018.9	147.533	78.6235	2.15113	9.3779	140.56	18.3613	44.1533	7.21093	735.133	306.499	0.209333	2.7605	0.884533	1.3857	10.4607	0.6965	19.93	9.4363	65.245	834.761	129.585	3.39	2.25687	0.8774	93.4223	0.0277333	0.0787667	1.3961	0.0213333	0.875267	9.4614	8.98037	1.02123	49.013	1.5533	17.882	28.3275	0.375467	6.14693	0.643033	0.0744	0.339633	23.555	4.64087	2.61723
Pizzuta Contino	7.13463	0.7411	25.1288	1164.04	116.02	61.3527	2.87403	8.0616	242.848	22.2984	41.1388	10.7953	472.976	905.567	0.1624	2.2744	0.843967	1.68077	10.0138	0.463933	17.2578	11.517	53.9098	75.4125	238.521	3.48227	0.7645	0.965367	50.7209	0.0723667	0.0374	2.7329	0.0167667	0.8081	11.0161	4.56193	1.1649	34.2781	1.7656	21.0935	21.5867	0.389167	7.51227	0.8194	0.0273333	0.1329	43.1102	3.38227	4.0469
Pizzuta d'Avola	3.0933	0.485433	24.7441	931.234	87.6016	41.7103	1.03273	8.87767	160.483	28.2062	21.3521	5.60557	267.601	25.3623	0.307567	1.82753	0.825833	0.5844	11.0051	0.344767	7.53937	2.46507	30.1614	87.4001	216.962	2.02513	0.346767	2.09033	13.9519	0.00243333	0.0822	0.587833	0.0191	0.437167	1.88967	3.5727	1.25977	13.1675	0.9179	2.23083	11.285	0.4015	9.00073	0.3528	0.184667	0.1346	19.7193	1.93683	0.5387
Pizzutella	8.9759	0.5283	42.3998	2145.67	136.206	71.0753	3.38797	15.9837	317.363	38.5672	48.9702	13.5761	1148.14	895.794	0.490433	2.71657	1.43693	2.6979	13.8917	0.580567	19.4076	10.3901	47.0097	72.3411	298.485	4.50487	0.7504	4.42637	158.285	0.0656	0.0815	2.90843	0.0200333	1.10003	20.3395	8.06163	1.3321	32.9748	1.68627	18.2261	30.1903	0.4865	11.6164	0.916667	0.1144	0.1565	52.6947	3.5997	5.80433
Pizzuta Grande	13.4775	0.47535	35.0577	1448.84	204.015	104.279	4.67915	13.2485	464.447	42.2075	55.9325	18.0363	2480.16	672.424	2.09802	3.97038	2.2455	1.64245	22.2503	0.956475	24.1882	7.3333	84.664	252.624	455.269	5.97483	1.29685	0.924325	352.041	0.048075	0.1164	2.6492	0.028425	0.92405	11.112	7.82238	1.92782	79.4716	1.81367	12.3704	64.6122	0.4762	12.692	1.08062	0.051275	0.216025	63.553	5.14145	3.47235
Rapparina	2.05063	0.840433	22.775	1237.67	90.449	40.4223	0.817167	9.2913	89.8844	19.5269	26.4316	4.06873	271.97	87.9924	0.172533	1.31303	0.638967	1.62393	7.92514	0.3686	11.9985	10.4274	30.168	65.4382	91.0264	1.90773	0.277667	0.528967	20.4151	0.00883333	0.0648667	0.577733	0.0143333	0.718333	10.9802	4.21857	0.954767	18.1415	1.45437	16.5173	12.2573	0.347133	3.23127	0.266767	0.0311	0.122533	17.5617	3.31967	1.4403
Regina	10.1614	0.73555	33.5166	1631.88	107.307	55.5442	4.05642	13.0483	243.473	33.1074	34.0302	12.0817	2873.06	433.436	0.1483	2.24905	1.22345	2.06295	13.7676	0.477325	14.7067	8.8484	39.7471	86.0083	229.741	3.0251	0.870825	0.794475	493.935	0.0296	0.0697	1.47982	0.01545	0.779125	12.7468	5.50115	1.04175	22.2866	1.46582	14.7084	14.7253	0.413525	6.71307	0.451725	0.06615	0.15845	37.1401	3.84505	2.73347
Reginella	6.0672	0.56445	31.4293	1446.91	89.6226	47.4369	1.8722	12.1506	203.117	30.113	31.6504	8.56035	630.891	478.377	0.160425	1.739	0.82605	1.6284	7.73873	0.4246	11.5698	7.88615	34.8673	63.252	204.22	2.75857	0.440825	1.35315	66.7674	0.039525	0.05265	1.41817	0.0107	0.6997	10.0295	3.76383	0.930325	28.6525	1.36912	11.9657	15.5034	0.40115	6.77283	0.5121	0.0335	0.109075	29.7334	2.42903	2.3758
Romana Ispica	4.638	0.9959	26.6108	1349.29	85.3797	46.0897	1.83807	9.37027	153.771	24.8374	32.8885	6.89057	642.707	348.589	0.196267	1.76097	0.644933	1.65057	7.48182	0.353733	12.0818	8.77857	31.6972	44.1637	148.825	2.4139	0.4025	0.8898	68.3602	0.0284667	0.0640333	1.17323	0.0168667	0.750933	9.90983	4.20707	0.897667	16.2806	1.41903	12.7225	10.0471	0.3357	5.3015	0.367633	0.0465333	0.0927333	24.4139	2.29993	2.15257
Romana Licata	11.486	1.1991	43.7138	2163.81	111.758	61.2072	4.4997	14.2628	272.121	37.7536	40.9454	14.423	989.925	1586	0.115567	2.60933	0.8392	3.18157	9.85755	0.471333	17.8839	11.7337	47.8026	92.8537	252.496	4.2573	0.696967	1.2249	132.926	0.122467	0.0214	4.54913	0.0176	1.13927	22.1466	5.903	1.1575	30.07	1.7886	22.0421	17.013	0.405	8.49913	1.22147	0.0503333	0.154067	47.693	3.35993	9.23643
Sancisuca	5.13775	0.768075	34.3786	1838.76	120.395	63.5191	2.33907	12.7304	358.261	39.3217	35.2642	11.9454	1147.56	191.452	0.2825	2.50577	1.1829	2.38755	15.6273	0.501025	17.1621	9.07615	49.5247	105.156	357.075	3.90505	0.61095	1.2823	157.868	0.017125	0.088525	1.08395	0.02115	0.96155	15.109	7.33805	1.33218	31.8877	1.63855	16.0342	17.0349	0.45035	13.1081	0.662475	0.0496	0.1753	54.9224	5.68428	2.16927
Sarbaggia di Sciascia	8.08393	0.456633	28.5248	1272.43	312.49	145.46	3.08333	10.7017	187.957	28.1258	78.9365	8.8432	443.885	103.076	0.5951	2.42423	1.91577	1.55577	44.7761	0.875633	29.1051	4.73187	68.6672	79.7075	197.164	2.846	0.340967	1.9727	38.1301	0.0082	0.2079	2.16887	0.0532333	0.795433	8.84513	7.28333	1.6591	75.6556	1.3523	8.3947	16.7442	0.358533	7.453	0.432467	0.0428	0.126433	27.0947	2.59793	1.33073
Sarbaggia di Vitello	4.76877	0.413833	26.7548	1348.93	108.067	57.2632	1.76337	10.2632	148.818	24.7198	34.5513	6.81067	673.301	272.933	0.168867	1.94907	0.7502	1.73827	12.6664	0.486867	14.4941	8.94363	46.5171	76.8808	152.634	2.3517	0.4344	0.905433	74.836	0.0256	0.0592333	1.0059	0.0177333	0.737467	10.4789	3.70877	0.9584	21.1081	1.27253	13.8477	15.9235	0.346467	4.47293	0.3505	0.0749333	0.1217	27.2992	2.3033	1.7894
Sarbaggia di Patito	5.7508	1.01563	35.8412	1681.11	146.726	80.5213	1.88393	13.8232	237.746	35.283	55.4883	9.09373	458.311	268.859	0.4787	2.7303	1.01277	1.7787	12.4418	0.705	16.9142	6.29827	50.4719	51.7005	255.126	3.68583	0.530467	6.43393	42.5885	0.0244	0.0801333	1.04697	0.0262333	0.9611	9.72677	4.9343	1.01197	32.3496	1.32273	9.9972	14.2728	0.373333	10.1044	0.5605	0.0801333	0.1229	35.9756	2.969	2.34167
Scummissa	4.93237	28.2839	22.5081	1113.8	80.0024	41.4736	1.93727	7.9677	177.663	22.9621	26.0418	7.61643	807.351	386.865	0.222733	1.64727	1.0602	1.32117	8.71365	0.324033	12.1269	10.3066	31.8861	82.2647	170.637	2.36147	0.842067	0.897333	92.0354	0.0332333	0.0642	1.3827	0.0109	0.806633	8.7979	6.0492	1.08093	22.1142	1.4908	17.0949	23.4322	0.3716	4.82537	0.418233	0.0423667	0.486	30.9281	17.9814	4.60003
Selvatica Favata	3.2506	0.393367	25.5422	1169.28	85.857	43.3364	1.2461	8.67077	118.016	26.9688	27.2453	4.9259	356.73	94.6998	0.3095	1.9055	0.7869	1.02173	9.84883	0.3205	9.32447	4.37007	33.1468	68.9841	136.798	1.9849	0.5054	5.92717	25.539	0.00803333	0.0700667	0.611333	0.0178667	0.5805	4.7261	3.29247	0.817733	14.6223	1.04293	5.6503	13.9728	0.3376	4.39773	0.2987	0.130133	0.0926333	16.9753	1.68357	0.9361
Staccia	15.2148	0.549167	29.7684	1341.29	541.262	232.344	4.29763	10.0746	288.865	36.3083	126.97	14.755	654.253	253.802	0.2416	10.2672	23.8838	0.3609	65.106	0.758767	46.3574	3.37193	71.2098	71.1022	312.841	3.9157	0.4115	1.62477	61.6153	0.0194	0.373767	4.01943	0.0809333	0.7811	8.5659	9.04803	2.88303	124.808	1.39233	8.02773	16.0455	0.382633	11.0925	0.476	0.0527	0.151367	42.4085	4.2446	1.9601
Supernova	5.36783	0.4526	35.5007	1800.62	89.0832	43.4829	1.70697	13.9525	185.281	31.1512	26.0072	8.00983	586.444	454.004	0.138867	1.5788	0.6925	2.43067	9.43894	0.389767	12.0139	9.66157	44.8963	57.188	185.45	2.54283	0.528867	0.8452	61.6562	0.0360333	0.0593667	1.3885	0.0111333	0.834	14.7805	4.1471	0.975167	16.4386	1.4797	15.5447	15.2943	0.3913	6.4992	0.482167	0.0225	0.1047	30.2547	2.18047	2.62693
Tabacchina	5.7269	0.411867	29.6055	1466.21	87.5431	46.1541	2.0482	11.6739	146.518	25.8455	26.8023	7.31283	1180.12	289.66	0.182033	1.7425	0.922	1.7954	10.3481	0.449433	12.3536	9.39437	36.006	76.1027	126.93	1.83383	0.5884	1.84023	149.756	0.0262	0.0696333	1.16167	0.0131333	0.7189	11.2026	5.6196	0.9748	24.3691	1.33457	14.7019	18.7277	0.353267	5.93223	0.431967	0.0462667	0.1037	20.8952	2.065	1.70897
Texas	3.35373	0.7836	36.1084	1891.17	64.6754	33.7355	1.3219	12.8827	138.103	33.9477	20.5511	5.89937	383.081	230.79	0.135533	1.42177	0.622067	2.24073	7.43604	0.2702	9.129	7.6699	27.6595	27.1412	133.579	1.71357	0.332633	0.993733	32.7221	0.0222333	0.0541667	0.842367	0.0089	0.7114	12.3688	3.2906	0.8471	13.4227	1.3102	11.2723	6.99527	0.3418	5.37603	0.337133	0.0479	0.125267	19.9111	4.35287	2.03067
Tricula	5.1551	1.42485	25.4798	1174.78	81.7807	39.8615	1.65682	10.0809	133.701	24.0454	24.65	6.39755	988.312	232.744	0.147	1.52353	0.6896	1.30232	8.36772	0.361425	9.95252	7.26385	29.7853	63.5791	133.487	1.92887	0.5138	0.9267	114.748	0.01905	0.06045	0.8563	0.0119	0.66495	7.51757	4.5217	0.852725	17.69	1.2021	10.9767	12.756	0.357025	4.12395	0.3271	0.04305	0.12395	20.3151	3.17465	1.58957
Tunnulidda	11.4766	0.5539	63.3456	3111.81	192.375	100.785	4.32503	22.0503	425.05	62.3354	61.4116	16.6388	1059.54	1013.75	0.468733	2.98197	1.55337	2.6927	15.3088	0.765267	23.2008	7.1484	95.335	154.518	426.011	6.2556	0.6582	2.56023	126.483	0.0796333	0.1008	3.03027	0.0322333	1.3676	22.0465	10.7044	1.64167	48.6082	1.64593	13.142	25.53	0.453867	22.8188	1.27803	0.0808667	0.196933	62.9134	3.236	7.71727
Tuono	11.2184	0.570167	35.2456	1560.92	98.0283	50.1754	4.1454	10.8189	259.058	29.0595	32.1483	13.4522	792.648	1497.75	0.1912	2.25907	0.7968	2.18837	10.1141	0.4261	14.6471	10.4287	47.5592	101.229	246.991	4.05527	1.05573	1.0464	93.9264	0.1071	0.0196667	4.0408	0.0174	0.9162	13.9512	5.01933	1.16953	19.2004	1.76187	17.8932	19.1677	0.409267	9.0804	1.24613	0.0483333	0.1377	43.6499	2.35867	7.26383
Universo	3.30127	0.546933	43.2227	2134.25	63.3053	33.1491	1.05037	17.1085	204.321	40.1201	22.8147	7.28007	517.848	162.57	0.3741	1.2279	0.792933	2.48843	7.95639	0.293733	8.86767	7.51653	24.3854	55.382	216.802	2.65533	0.530167	6.67703	49.6707	0.0172	0.0740333	0.789067	0.0115	1.0602	13.4896	5.00097	0.984533	10.9013	1.3337	10.4812	14.0618	0.4235	9.7069	0.5293	0.0771333	0.1502	33.4041	2.93927	1.6933
Uova di Cucco	4.19175	0.377625	27.9398	1390.13	105.383	56.8107	1.40882	11.7955	158.465	25.3117	30.7569	6.85543	432.995	278.455	0.189425	1.83325	0.6463	1.798	8.32085	0.5155	15.0188	9.43395	77.0926	57.0664	156.405	2.42062	0.363475	1.27242	42.9537	0.031375	0.05365	0.9485	0.0142	0.76915	11.2793	2.99728	0.863125	20.0231	1.36387	16.1474	12.3239	0.376425	5.3549	0.6153	0.04295	0.096575	26.4699	2.2401	1.80235
Vaiana	9.425	1.43057	32.3996	1512.29	113.546	60.5109	3.5201	12.3223	295.675	31.7194	36.9948	13.0992	1545.8	798.972	0.5209	2.36287	0.970767	1.99123	10.8387	0.551567	16.2005	10.2953	47.2111	85.8987	268.319	3.36193	0.740267	1.30423	217.936	0.0660667	0.0598	2.46517	0.0148	0.8629	12.9393	6.88207	1.26793	38.712	1.56897	16.9892	20.9981	0.408167	10.6801	0.7561	0.101667	0.178167	45.6235	5.4742	4.3467
Zaccaneddara	5.01487	0.4595	33.358	1760.32	121.327	64.5764	2.1501	11.8649	251.867	35.9755	41.6095	9.40033	628.838	316.818	0.2251	2.51643	0.908067	2.19003	12.1504	0.487	16.3043	8.65247	52.1683	57.7741	246.52	3.25383	0.431767	2.40767	70.4279	0.0288667	0.0724667	1.22983	0.02	0.924067	13.4937	5.3783	1.1221	29.0975	1.5661	14.5817	13.6246	0.3876	8.3518	0.519467	0.0500667	0.114067	39.3673	3.1115	2.42643
Zagarri’	16.1239	0.8291	47.0521	2144.2	116.467	59.342	5.30843	17.0165	329.555	39.8517	40.7011	17.7626	2262.41	1670.21	0.219033	2.69247	1.20963	2.55653	11.3481	0.5411	16.0798	9.74693	46.6709	74.301	296.876	4.50083	1.12747	1.0609	348.497	0.121233	0.0358	4.6446	0.0205	1.11513	17.9502	10.2737	1.14587	24.2724	1.6354	16.3134	45.0078	0.456167	12.9293	1.49083	0.0266667	0.154633	49.251	3.18427	8.82627
Zammuto 2	2.3388	0.3358	35.4579	1727.83	83.5089	37.8164	0.9122	14.0886	180.644	26.7703	17.7739	6.52277	440.018	100.203	0.1485	1.30663	0.824233	2.46817	7.94476	0.416567	11.9287	12.2618	30.0852	988.443	164.423	2.994	1.63223	0.851433	47.9355	0.0116667	0.0757333	0.7393	0.0116333	1.0416	16.8045	6.4061	1.04597	17.1163	1.7798	20.5602	21.8103	0.3871	5.0433	0.3881	0.0352333	0.287	29.9603	2.33217	1.22323
Zarbara	8.85867	0.655133	44.7566	2294.92	100.666	51.8525	3.01783	17.2923	216.091	37.5426	36.9418	11.3205	1087.86	986.132	0.157767	1.95937	1.03867	2.75557	8.28851	0.4493	14.63	10.855	32.3169	101.284	201.344	3.53773	0.809967	0.9227	145.744	0.0801333	0.0428	2.8302	0.0162667	1.17827	20.7595	5.3399	1.07053	23.8183	1.58953	17.139	16.4774	0.408967	7.6352	0.6809	0.0492333	0.137933	36.3141	3.30167	6.08793
Zottafunnuta	6.73147	3.96203	42.1909	2205.78	144.389	77.3926	2.5743	17.0318	188.625	32.6663	42.7579	9.2785	1181.25	399.685	0.2118	2.71617	1.3817	3.14183	13.867	0.676633	20.547	11.4562	61.0206	370.363	176.171	3.49353	1.351	0.9536	157.191	0.0476	0.0852	1.74663	0.0211667	1.4875	21.6811	15.7148	1.5616	47.5866	1.53093	15.1093	34.8692	0.3522	6.7597	0.6816	0.0381	0.3215	35.8108	10.6767	4.7533
[truncated: 86 more columns]
