# Supplementary material for: Genetic characterization of an almond germplasm collection and volatilome profiling of raw and roasted kernels
Source: Hortic Res. 2021 Feb 1;8:27. doi: 10.1038/s41438-021-00465-7 (PMC7848010; doi:10.1038/s41438-021-00465-7)
Supplement: Supplementary file 2 — Supplementary table 2 [file 41438_2021_465_MOESM2_ESM.xlsx]

## Sheet: ST2
Supplementary table 2: Raw data of the mass peaks detected on roasted kernels of the 106 almond accessions.
Name	ms26.0159	ms31.0182	ms33.0334	ms34.9960	ms39.0234	ms41.0385	ms42.0117	ms42.0215	ms43.0181	ms43.0297	ms43.0547	ms44.0248	ms45.0334	ms47.0491	ms49.0112	ms53.0040	ms53.0402	ms53.0483	ms55.0542	ms57.0348	ms57.0425	ms57.0703	ms59.0489	ms61.0283	ms61.0552	ms63.0121	ms63.0293	ms63.0433	ms65.9436	ms67.0324	ms67.0567	ms67.9915	ms69.0027	ms69.0333	ms69.0560	ms69.0714	ms71.0511	ms71.0860	ms72.9616	ms73.0288	ms73.0508	ms73.0644	ms75.0353	ms75.0448	ms75.0723	ms76.9536	ms77.0077	ms77.0368	ms79.0402
Acquaviva	3.8175	139.195	6624.17	0.0855667	77.8826	30.4505	2.8854	44.7454	176.976	114.75	13.3115	6.5993	655.946	122.933	13.8534	1.7112	2.26753	5.67957	12.0254	6.34397	5.70783	12.3374	205.501	189.586	3.15043	0.746967	13.5632	44.6744	0.0104	0.115	1.59737	0.0213	0.0884	1.64873	30.6231	12.4861	1.90953	7.89937	0.0972	1.71363	7.1997	77.7339	2.32613	14.0833	0.630767	0.0574	0.0798667	0.224633	24.4726
Amara di Martorana	5.3464	101.563	4644.24	7.50647	89.7	31.5121	4.03827	32.2737	206.572	80.3452	10.7634	7.2432	3504.35	190.379	30.4213	2.42407	5.0351	3.58063	11.1889	7.79673	5.11767	10.3944	212.553	233.363	4.01373	0.9981	18.6563	58.8401	0.0102333	0.1477	2.31173	0.0261	0.152233	2.7744	22.7142	22.6764	2.74927	6.83717	0.1342	2.05633	9.29227	120.696	2.23487	12.8231	0.720333	0.2337	0.5248	4.7765	89.4307
Angelica	9.08947	98.819	3895.7	0.085	206.93	77.1282	4.4122	31.7914	170.119	94.3903	24.1825	7.20953	1011.13	87.0706	22.5703	4.09943	5.3703	2.14333	42.726	12.4176	1.6559	37.8924	237.662	196.862	3.10863	1.06553	14.536	49.9977	0.00596667	0.117133	3.57517	0.0572667	0.1863	2.87733	13.1525	55.7759	3.83427	21.101	0.209867	3.30823	7.1428	217.39	2.48863	16.9923	1.04553	0.0641333	0.0812	0.2306	16.7472
Baggiana	4.48847	74.3349	3256.3	0.0397	109.046	43.3604	2.60643	22.7049	230.831	64.1074	21.5074	6.84093	506.125	86.8132	15.1232	2.43537	2.66953	2.10327	20.4491	8.16097	2.94277	20.6968	140.15	292.895	3.7658	0.7593	17.9628	25.2075	0.0086	0.0945	2.00783	0.0233333	0.101867	2.05947	10.4903	10.494	2.57497	18.0735	0.0652667	1.80247	4.31797	45.6754	2.13937	11.8307	0.4925	0.0378333	0.0803333	0.163167	28.2121
Bargellera	4.71363	109.295	5318.09	0.0732	94.2882	32.5834	3.2291	36.9769	279.461	75.6606	19.2022	8.62387	764.674	253.648	18.676	1.69467	1.63117	5.53787	6.20348	6.98823	7.69663	13.7458	181.642	297.71	5.04653	0.683333	10.3848	61.5984	0.0227667	0.115633	1.75873	0.0178	0.121067	2.46937	24.2648	13.8133	2.64337	12.1061	0.0813	1.84533	12.0318	62.4826	2.57017	13.3646	0.613233	0.0305333	0.0908667	0.277033	44.2651
Bari Flores	13.6352	127.203	5616.11	0.102333	128.195	52.8749	6.52903	38.4123	413.902	87.4703	30.4035	14.3822	1123.72	1090.93	18.0408	3.07493	2.51877	5.0731	13.7449	10.2752	5.2143	23.0123	237.594	467.846	8.6657	0.919733	14.9442	89.1806	0.0579333	0.0846667	3.13927	0.029	0.118033	2.27963	26.6464	17.4246	2.53303	21.5192	0.147067	1.98467	12.4952	134.646	3.17853	20.3546	1.262	0.0437333	0.0856	0.2873	54.8488
Bari Sabittisa	2.51393	59.0741	2526.27	0.0359333	65.7921	27.0845	3.12157	23.643	68.4496	55.4486	14.3526	2.99507	260.949	65.6054	6.5687	1.42513	0.612167	1.6826	3.17441	4.13107	3.14033	28.9903	153.246	83.2017	1.73897	0.596667	11.5955	9.57113	0.0107667	0.0469	0.943667	0.0181667	0.0600333	1.0121	6.86543	3.275	1.2164	8.1705	0.0412333	1.08623	2.87377	18.848	1.10087	4.615	0.295167	0.0259	0.0620333	0.157367	8.6636
Barunissa	3.8917	155.211	7010.97	0.0450333	67.5388	27.1888	2.77333	50.7653	196.022	96.5976	18.4362	6.5931	615.069	154.009	13.5234	1.50417	1.3641	5.604	5.27834	5.2194	4.43413	11.0371	190.914	182.58	3.3443	0.678167	11.2613	38.3378	0.00983333	0.108533	2.1622	0.0143333	0.1021	1.699	24.0522	11.0767	1.84003	6.80127	0.0677667	1.45737	5.90983	48.4958	2.61517	17.7667	0.643367	0.0424333	0.0787333	0.2186	21.4315
Belvedere	7.3167	81.3021	3184.39	0.1768	135.652	47.0077	3.84113	23.4368	79.2992	87.983	20.6639	5.1198	824.11	39.4626	53.7218	3.54947	8.3374	0.905767	65.7725	8.63313	1.54633	14.2305	235.18	84.694	1.82707	1.15667	18.794	31.542	0.00436667	0.142033	3.4733	0.0357667	0.114467	2.03777	10.6743	16.8353	3.67453	15.957	0.1004	1.79803	4.21943	83.372	1.71353	9.462	0.4917	0.0964	0.0764	0.197767	6.71813
Bennici	13.2444	159.969	8090.58	0.141433	186.657	79.8028	7.6545	52.1485	605.738	99.1878	53.0346	19.6285	1918.38	1117.65	20.4244	3.21513	4.2783	7.6037	29.7834	19.5309	9.47517	36.2953	420.9	573.234	62.1181	0.860133	14.9964	238.868	0.0900333	0.1249	4.61893	0.0246333	0.166	3.6146	76.0453	28.0924	7.67577	25.1992	0.332767	2.74367	30.3873	409.67	4.0576	27.7745	2.29587	0.0489	0.119367	0.502767	78.4859
Bianculidda di Pezzino	3.27493	51.9858	1954.19	0.0644	54.5258	20.466	2.0851	16.2633	67.3609	58.0707	9.3456	3.1276	521.369	27.7865	20.1633	1.5796	1.20123	0.818333	7.97746	3.26503	1.5978	9.45457	204.848	74.195	1.5247	0.843233	18.5636	16.9238	0.00103333	0.0685667	4.47843	0.0195667	0.0746667	1.31933	3.1712	8.3968	2.48507	6.29077	0.0874333	1.59303	1.39303	62.4505	1.3056	5.55953	0.332933	0.0135	0.0794667	0.151433	5.39663
Bottara	6.28663	145.819	6875.79	0.0683	77.1387	28.5252	3.91893	46.578	151.621	116.8	13.5968	7.4998	944.084	377.304	16.8871	1.7285	1.90357	6.29933	8.13371	6.87017	6.0537	11.5029	265.553	148.326	3.56523	0.668267	10.4586	74.8144	0.0258	0.108833	1.96917	0.0153333	0.119333	2.7844	27.1828	14.5498	2.44843	8.70603	0.100533	2.1311	8.65013	87.0305	2.2859	12.8659	0.713767	0.0418667	0.0802667	0.276167	21.0629
Bronte 1	8.50417	123.989	6073.26	0.0853	165.052	66.3512	5.46773	40.5277	434.102	83.2756	31.7842	13.427	1176.82	442.123	24.6828	3.5306	5.9447	6.0603	36.9978	12.5058	6.7379	27.9721	252.905	447.804	8.928	1.0396	16.3509	109.405	0.0302333	0.1668	3.27377	0.0307667	0.155333	3.70153	33.763	22.1197	7.27657	29.1053	0.161833	2.2775	18.7539	156.439	3.67963	18.8962	1.2178	0.0485333	0.106567	0.3526	57.8018
Buscemi	9.8945	108.656	4855.24	0.0814667	94.7593	38.4303	4.93523	33.6671	157.275	82.6378	22.9828	8.22747	1041.1	687.355	15.95	2.31367	1.83263	4.27553	8.58938	7.34627	5.5819	17.6423	181.286	154.652	3.44717	0.750033	13.8744	79.4122	0.0481667	0.0917	2.31863	0.0253	0.104	2.24053	21.8711	12.6703	2.82947	11.976	0.105533	1.83923	9.7087	85.1234	2.2582	11.4803	0.756067	0.0333	0.0727333	0.2317	20.3671
Cacciatura	4.65067	73.9596	3157.35	0.039	91.9896	33.1665	2.62277	23.0677	136.24	66.2511	13.9496	5.2136	546.516	81.6669	12.634	2.0852	4.46783	1.79303	33.3306	7.3368	3.14027	13.237	166.206	161.359	2.66003	0.707	16.5724	28.1602	0.0048	0.0901	2.22913	0.0249667	0.0978	2.16233	10.5983	13.0973	2.47563	10.0078	0.0725333	1.5481	4.4016	53.161	1.6928	7.98013	0.3968	0.0201333	0.0857667	0.185133	17.1311
Cacinova	4.42203	95.9691	4239.15	0.0404	63.0257	24.5905	2.6058	31.985	202.388	79.5163	11.9862	6.49153	665.029	167.99	6.82427	1.3862	1.54323	3.1957	7.79868	4.7591	4.4899	10.8461	136.692	246.888	3.77497	0.679167	9.65283	40.808	0.00993333	0.0842	1.42527	0.0181333	0.0806	1.50267	15.9481	9.0544	1.65117	8.74927	0.0723333	1.52857	6.51783	51.4483	1.88963	9.71883	0.4775	0.0317333	0.0789333	0.162567	27.4451
Calamonaci	3.98223	83.2311	3782.45	0.266967	58.2114	22.1398	2.64307	25.9552	144.741	69.273	9.40667	5.2095	1950.85	185.105	18.8268	1.86293	4.2438	2.66933	7.97819	4.50707	4.8302	8.15993	146.413	165.926	2.8593	0.6599	12.0926	31.8086	0.00946667	0.111067	1.52183	0.0211	0.119033	2.36683	15.1301	11.067	2.18833	4.92227	0.0822	1.4739	6.60337	62.6292	1.91577	9.57897	0.4877	0.204467	0.480133	4.55657	73.6959
Callara	15.6679	103.938	4647.12	0.104667	97.5145	41.7085	7.18183	32.1158	497.316	59.2694	33.7902	17.78	1381.05	1629.96	14.543	2.5718	2.23317	4.91717	9.09083	8.51577	6.4621	14.6612	194.809	520.97	14.5365	0.998067	20.1615	140.083	0.1189	0.0416333	3.31967	0.0154333	0.101467	2.2535	28.3979	10.286	2.83647	10.0738	0.127333	2.04953	17.9344	109.683	3.10663	16.6771	1.69053	0.0444	0.0902	0.2932	76.6223
Caluriedda	3.10767	86.1085	4032.59	0.0466	57.7626	19.4755	3.2204	32.1646	142.259	68.7631	9.87933	5.00263	590.628	107.59	11.8597	1.1111	1.1613	3.65707	4.57122	4.22527	5.6392	10.6017	136.264	161.761	2.70953	0.781633	16.9754	41.2575	0.00946667	0.0840667	0.992067	0.0151667	0.0844667	1.739	16.2773	7.3901	1.81213	6.54687	0.0609	1.78993	6.5981	40.79	1.87323	10.2087	0.461933	0.0398	0.0787333	0.217567	21.8353
Carrubina	7.30587	130.889	5615.01	0.148267	114.054	43.8625	4.1032	39.9399	228.582	99.3757	18.6941	8.2536	979.741	214.706	32.5754	2.77827	3.44987	3.66437	20.266	8.28483	3.00153	15.7778	209.325	262.829	3.88827	1.16273	29.1854	52.3132	0.0145	0.135033	2.28787	0.0284667	0.1409	2.88837	17.3358	29.9444	3.4665	10.1599	0.2055	2.02967	10.4269	246.689	2.80857	18.6577	1.11517	0.0404333	0.0859333	0.2593	25.848
Catrubba	4.26447	134.505	6107.2	0.0752667	66.5777	26.561	2.93413	44.1989	263.795	108.387	15.8317	8.11333	514.248	238.844	7.53397	1.43533	1.53363	5.1638	6.17078	5.09877	5.57743	12.1582	193.62	318.766	5.5404	0.5899	8.00023	32.4247	0.0197667	0.0941333	1.22387	0.0139	0.0866	1.59153	26.563	4.258	2.17573	11.1331	0.0676	1.41687	7.00233	43.5673	2.89193	14.7576	0.5911	0.0316333	0.0798333	0.230233	36.3755
Cavalera Aragona	11.9114	131.58	5923.11	0.0774333	90.4706	33.8128	6.0629	42.9547	602.245	92.1151	23.9428	17.149	997.409	1219.05	20.0289	2.1058	1.8075	6.1083	5.81249	7.41543	8.41433	16.606	210.074	656.148	57.9404	1.0576	18.8756	88.0014	0.0785333	0.0551333	3.4498	0.0213	0.127767	3.0014	22.6578	15.5721	2.88343	15.3002	0.0832	1.84177	14.2445	57.2088	3.95947	23.255	1.4539	0.0391333	0.0827667	0.310833	90.0535
Cavalera Naro	11.7987	184.326	7879.92	0.119533	238.809	90.7159	6.95473	54.5269	267.56	107.581	30.84	12.0898	1674.69	319.16	30.028	5.70537	7.02217	5.6065	40.7841	17.1237	3.32743	20.3845	790.397	307.185	6.7503	1.9915	43.9563	118.874	0.0242667	0.1946	4.35657	0.061	0.242933	4.9287	29.4553	75.6062	4.75513	13.161	0.421267	4.0925	8.89123	581.448	4.40487	31.5016	2.15307	0.0649333	0.114033	0.542367	35.6213
Cavaliere	4.99008	113.915	5290.67	0.0614167	79.865	32.9643	3.20107	36.1371	245.959	91.028	17.4446	7.90185	617.141	287.617	18.4828	1.76168	1.52437	4.49187	6.57267	6.2313	5.27837	16.7083	168.523	277.18	4.5096	0.638067	10.0704	40.4177	0.02275	0.110683	1.87635	0.0155	0.0934	2.03357	20.9272	10.6208	2.4466	17.0349	0.0773333	1.81142	7.76192	57.7297	2.56968	13.6506	0.631067	0.04485	0.0838833	0.206467	33.6603
Cesaro 1	2.7972	63.8773	2892.07	0.324367	49.6815	19.0609	1.9123	20.0932	94.0089	56.2571	8.41273	3.6551	1577.64	60.6899	19.076	1.35407	2.86297	1.93193	5.39026	4.1458	4.22717	9.41473	103.511	109.682	1.89883	0.8243	22.575	30.4584	0.0027	0.0874	1.13777	0.0169667	0.0912333	1.609	10.7059	6.69133	1.4835	4.90517	0.0641667	1.34083	4.1743	43.7491	1.45043	6.51527	0.324733	0.1441	0.292033	2.779	46.131
Chiarchiara	4.6368	80.8415	3332.81	0.0450333	65.7807	24.8276	2.605	26.3328	153.701	73.7362	10.3276	5.36193	755.189	92.6044	20.8938	1.56923	1.94627	2.08137	10.8924	4.2653	3.32303	14.0088	202.452	187.31	2.9484	0.8863	15.8092	39.5399	0.004	0.0839333	1.68103	0.0192	0.0864333	1.30457	10.0762	10.244	2.7296	8.0602	0.122367	1.53513	6.20823	107.5	1.9561	9.14323	0.5908	0.0401333	0.0805	0.184667	18.8657
Chiricupara	2.85673	59.621	2487.71	0.0625333	60.9262	23.9599	1.78383	17.7867	70.4058	60.3183	11.0022	3.21233	449.509	45.5433	18.7021	1.4712	1.10393	1.38943	5.87354	4.04983	2.6206	10.7138	130.873	81.9575	1.46273	0.8181	15.3111	17.9635	0.0022	0.0653333	1.6471	0.0145	0.0771667	1.354	8.7999	8.10783	2.09247	6.79123	0.0691667	1.43197	3.27243	48.1644	1.25223	6.5679	0.3215	0.0676	0.0679667	0.132167	7.51113
Comunista	5.70787	74.2618	3018.56	0.0486	87.4317	32.8786	3.24517	21.806	109.526	70.6745	12.2174	4.99097	970.086	80.6359	12.7941	2.03607	2.29333	1.71577	15.2413	5.7845	2.36817	13.1595	230.554	124.611	2.1308	0.949533	22.2293	50.0619	0.0054	0.0864667	2.22193	0.0250333	0.1009	1.91203	12.1828	15.0784	3.29403	8.01277	0.157867	1.81483	6.45043	152.585	1.5078	7.73673	0.6529	0.0759667	0.0854333	0.188133	11.3354
Cumma	5.1151	114.156	5604.19	0.0592	78.2188	22.8545	4.17573	36.993	179.316	85.183	12.0464	7.12183	645.135	433.897	14.7859	1.34687	1.41363	5.83543	4.10174	5.7162	7.8192	11.5858	208.366	175.197	3.95313	0.727533	11.7674	52.0172	0.0366	0.0779333	1.67507	0.0143	0.113867	2.47363	21.9119	11.9608	2.03417	6.93337	0.0648	1.3548	11.1368	42.2052	2.01507	10.9126	0.5703	0.0307667	0.0830667	0.2948	27.5604
Cuore	5.33783	95.3947	4289.33	0.0586	94.1832	37.1813	3.379	29.2995	331.191	73.9061	16.7521	9.2121	677.429	250.439	12.6884	2.23043	2.1811	3.36397	11.7616	7.02137	4.71337	14.9233	213.556	401.552	6.72867	0.987467	17.1913	44.696	0.02	0.1138	2.03073	0.0146667	0.111	1.7369	19.5454	21.6676	1.9158	9.824	0.128667	1.76797	10.9584	122.445	2.86113	13.3366	0.842333	0.0368333	0.1	0.251933	44.7063
Cupani piccola	17.6959	130.086	6407.71	0.0988667	120.382	48.3651	6.387	39.4927	1234.15	49.4194	43.9777	26.9129	4227.56	1046.08	18.0832	3.03207	2.57867	7.09067	11.7471	11.2028	8.2869	26.3689	272.995	1003.33	20.5158	0.8566	62.7566	439.959	0.0716333	0.096	3.27223	0.0236	0.133333	2.92823	26.9874	16.5734	5.55807	17.2157	0.142067	2.145	17.1992	123.95	5.33423	36.7695	1.75913	0.0407667	0.119	0.514867	97.526
Cuti	3.22937	94.612	4521.31	0.033	56.3574	23.0266	2.24587	30.9616	83.2827	76.2727	13.1418	4.2117	451.63	175.143	6.39993	1.16017	0.971533	4.12783	3.48546	4.67153	5.82873	13.2423	134.597	86.8899	1.99563	0.589933	6.94197	28.8747	0.0140333	0.0821	0.986633	0.0135	0.0617667	1.23897	21.7562	2.95323	1.4282	9.25547	0.0562333	1.10503	6.90617	29.1987	1.3662	5.8002	0.325833	0.0338333	0.0645667	0.164733	12.3158
Di Giorgio	3.36407	106.188	4340.04	0.0534667	67.2449	25.9913	2.11053	34.9809	96.8867	107.101	11.2176	4.6168	516.382	51.4352	12.976	1.5368	1.6727	2.5509	8.23473	4.4309	2.8161	10.0949	197.968	106.038	1.94847	0.7876	23.0741	23.4394	0.00276667	0.0794	2.3046	0.0204667	0.0980333	1.71513	12.1581	13.6765	2.01577	6.252	0.0976667	1.35537	4.08503	78.6912	1.5374	9.09887	0.502367	0.0572	0.0705667	0.192367	10.0387
Don Filippo	8.73967	154.544	6413.29	0.0950667	133.066	50.1618	4.6326	53.15	209.626	133.012	17.7104	8.96507	1382.89	179.453	37.8507	2.73183	4.51563	4.97343	30.4055	10.154	3.48477	21.7519	294.638	204.179	3.67073	1.0802	15.6778	93.6897	0.0121	0.145467	2.61137	0.0332	0.156567	3.4008	29.3445	30.4567	8.6025	15.4293	0.2035	2.58893	9.8263	193.419	2.7172	18.2587	1.07323	0.0637	0.0911	0.294267	22.5305
Don Peppino	13.337	166.178	7464.28	0.375567	116.818	48.8264	6.02517	47.1198	559.052	112.104	32.1268	17.85	1299.12	1283.7	17.7775	2.7718	2.5118	7.5981	10.1003	11.9637	6.70763	26.9353	493.605	562.67	18.2226	0.4938	10.1689	122.59	0.0824333	0.0718	3.45963	0.0283667	0.130933	2.89277	24.9441	18.872	9.7917	20.6838	0.1016	3.3919	13.6053	77.9294	5.07393	34.3134	1.90407	0.0324333	0.116233	0.4795	64.3148
Don Pitrino	15.9228	175.241	7706.47	0.0759667	272.898	107.574	9.2901	54.0054	578.021	119.961	47.2304	18.781	2846.54	462.599	25.8096	6.19637	8.31973	6.48167	51.0712	17.5334	5.18443	51.2874	1082.52	606.588	13.8352	1.07417	18.4603	284.371	0.0352667	0.197167	4.40353	0.0527	0.247067	5.81507	39.0846	58.5258	7.38567	26.578	0.501367	2.40957	26.8885	630.111	4.95467	41.4402	2.75317	0.0565333	0.138267	0.772833	70.8785
Enna 2	4.6325	88.2741	3864.08	0.0393	54.9556	21.7233	2.6976	28.3229	148.163	73.9547	11.4621	5.56327	755.082	179.464	14.6244	1.30413	1.13037	3.00917	4.84302	4.4459	4.39823	11.178	133.423	166.669	2.83843	0.855767	15.9131	48.703	0.0109333	0.0897333	1.44437	0.0151	0.0798	1.56003	14.6677	5.58887	1.6864	7.84953	0.0691333	1.74327	5.88383	47.4563	1.9157	10.1503	0.4992	0.0409333	0.0701667	0.175567	19.0737
Falsa pizzuta	3.77098	93.6223	4372.03	0.0421167	68.0404	26.7014	3.24057	30.7052	160.659	77.4788	10.9636	5.62012	628.76	144.345	11.4029	1.53945	1.49397	3.47962	6.67368	5.46958	4.90605	10.6995	146.889	181.757	2.85048	0.69265	9.15208	40.0308	0.00998333	0.0930333	1.461	0.01725	0.0973833	2.00428	18.4743	14.0153	1.81178	8.21683	0.07505	1.58332	6.63002	56.7643	2.0655	11.7189	0.498933	0.0420833	0.0794	0.194383	21.9857
Fascionello	10.6254	130.134	6132.05	0.0712333	181.024	76.6619	6.55603	41.1149	409.65	84.5225	40.4024	13.8243	1828.8	521.344	20.6219	2.91347	3.1898	5.45827	17.178	15.2226	6.14627	61.0082	466.505	434.353	8.42473	1.0204	17.6971	182.831	0.0369333	0.144	2.86217	0.0317667	0.1543	3.52793	33.0308	20.4226	3.72723	38.5809	0.166867	2.09397	15.2344	147.593	3.39703	20.7742	1.33093	0.0411333	0.0976667	0.481233	62.579
Fastuchina	1.6887	33.1572	1300.8	0.0265333	41.7052	16.1038	2.26937	16.8863	55.4749	29.9087	9.42067	2.0684	240.877	33.7763	3.655	0.8836	0.602133	0.773267	3.34593	3.02253	2.98863	9.6147	102.674	71.8573	1.61567	0.604567	11.2679	7.57423	0.00273333	0.0338667	0.722133	0.0133333	0.0582	0.764567	3.3078	2.95327	1.42793	4.39553	0.0393	1.03697	2.2459	12.1133	1.024	3.40017	0.189033	0.0618667	0.0706667	0.1419	6.88653
Favaro	6.228	132.865	5801.63	0.175333	111.114	43.4602	3.6158	41.8211	228.031	118.514	16.065	8.12773	835.67	223.016	34.6513	2.56523	2.39517	4.1927	12.3416	8.06533	3.68223	17.3735	230.892	255.982	3.93393	0.8138	16.5136	46.3186	0.0119333	0.121367	1.99817	0.0312333	0.159533	3.49057	21.7902	30.2301	4.35983	17.4483	0.130233	2.1561	6.988	135.856	2.86997	20.0222	0.924333	0.0416333	0.0863	0.249467	27.6187
Favaro’ 2	2.41063	103.699	5092.91	0.188933	47.2162	18.3077	2.08163	33.6612	156.278	81.1743	9.52147	5.21777	457.664	105.65	12.181	1.02543	1.04057	4.77777	3.39753	3.91533	6.98543	8.6076	161.913	176.63	3.31567	0.6446	12.673	28.0626	0.00613333	0.0951667	0.9116	0.0118	0.0723333	1.89537	25.2726	2.92327	1.95683	5.5969	0.0502333	1.3619	7.51627	29.2551	2.2543	11.0508	0.472233	0.0254	0.0829667	0.208967	25.142
Fellamasa Casteltermini	3.32437	90.0364	4056.38	0.0326333	53.8485	22.0608	2.27853	27.7858	79.7207	81.6045	13.7945	4.09753	513.529	130.636	5.54253	1.25917	0.8275	2.9892	3.1766	3.65617	4.2746	12.4878	219.828	89.4181	2.04923	0.737667	8.5325	29.3639	0.00956667	0.0625333	0.832833	0.0125333	0.0656	1.23857	13.2535	2.85717	1.17723	6.1555	0.0399667	1.09617	3.91923	18.0058	1.35727	5.7191	0.270633	0.0388667	0.0672	0.183967	10.6118
Ferraduel	19.2973	236.338	11321.7	0.181933	342.093	140.654	11.5368	76.8685	610.891	150.87	72.8036	23.4877	3025.32	1028.85	29.5447	4.35597	5.4823	7.87573	70.8546	32.0118	7.7742	59.7423	1358.55	444.433	12.7321	1.59967	33.7693	378.037	0.0794333	0.1463	5.82723	0.0510667	0.1673	3.1158	58.2055	32.4118	20.6723	35.9615	0.6104	6.21283	4.70373	904.12	5.74303	50.0555	4.17427	0.0500333	0.152	0.842933	64.2159
Ferragnes	6.18857	108.371	4994.06	0.113867	103.468	41.8196	3.635	33.0731	162.009	85.6743	22.1038	6.89983	739.094	341.088	19.5257	2.4068	2.07443	4.15083	10.1373	7.8601	5.24383	15.2623	254.723	169.091	3.24437	0.670433	13.7677	50.907	0.0166	0.114533	2.56187	0.0195	0.120467	1.54973	23.0213	19.2925	3.06317	11.9021	0.130167	1.96507	8.59463	103.429	2.148	14.0802	0.717233	0.0304333	0.0811	0.2216	21.6355
Filippoceo	7.19623	140.417	5994.96	0.0632667	87.8107	35.3285	4.09697	44.3127	179.109	119.934	19.5119	7.59367	803.44	371.748	15.9561	2.10427	1.86933	4.645	8.75726	6.50877	4.15163	15.6144	242.39	193.27	3.774	0.823033	10.0173	52.5329	0.0243333	0.123533	2.01203	0.0243	0.1013	1.90407	23.1305	11.3632	2.32023	11.5836	0.0995667	1.7277	7.72597	85.9093	2.53073	13.1588	0.709833	0.0372	0.0893333	0.229067	21.9894
Filippazzo	5.7752	106.859	4884.86	0.0337333	88.1607	35.1946	3.4936	33.8713	240.374	83.5367	17.7829	8.0105	637.655	315.408	9.69157	2.05273	2.22713	4.0096	14.4593	7.24847	4.9628	18.5262	187.967	264.93	3.95107	0.685067	9.82127	43.3753	0.0218333	0.0986667	1.63067	0.0187	0.0824	1.4766	21.607	6.42923	2.45257	12.3682	0.0597667	1.5311	6.48647	42.3083	2.11903	11.6307	0.4906	0.0278333	0.0817	0.216767	32.0083
Gaglio	4.14093	107.786	5104.01	0.0397667	63.7537	25.4973	3.02697	33.0359	190.968	83.6229	12.4597	6.35993	541.113	249.933	6.10087	1.4849	1.39783	4.54627	5.48909	5.7278	6.03713	12.6492	269.258	210.137	4.52433	0.728333	7.5944	36.5645	0.0199333	0.1029	1.58107	0.0118667	0.0885	1.8978	22.1033	7.751	1.80477	7.8801	0.0657333	1.4442	8.05827	40.2568	2.2648	10.2198	0.5144	0.0358	0.0768667	0.263233	27.9084
Genco	5.21573	110.71	4912.84	0.0943667	93.6223	38.1863	3.497	35.7517	166.541	89.3901	23.4866	6.38323	772.781	202.368	12.0605	2.03527	1.9889	4.02153	10.9658	7.76543	4.28663	16.9755	174.752	179.653	3.76177	1.00893	11.7154	53.2304	0.0137	0.1071	1.882	0.0207	0.0948	2.1793	17.9325	9.95833	2.15717	9.83957	0.0708	1.4624	6.5781	52.5546	2.60417	12.4596	0.617833	0.0346	0.0830333	0.260467	22.5191
Giardinella	5.69923	99.5052	4487.03	0.0621333	102.911	42.7942	3.531	30.5605	269.472	81.5966	24.9241	8.4126	551.796	297.752	15.9388	2.3272	1.6548	3.61157	7.83139	7.46913	4.89943	21.8291	164.316	309.583	5.805	0.701233	8.81957	34.4166	0.0216667	0.103567	1.6764	0.0237667	0.0998667	1.54437	19.274	12.0445	2.2753	25.0746	0.0785333	1.80183	8.4035	57.7962	2.505	12.9388	0.701633	0.0268667	0.0861	0.203833	36.9604
Griddetta	5.1963	112.813	4993.51	0.0756	83.0008	32.6282	3.03147	36.5384	544.952	84.889	17.2542	12.5516	700.737	225.926	11.2244	1.845	2.071	3.7998	10.0632	6.50763	4.81217	11.8212	150.977	742.418	24.1925	0.824067	19.6856	44.6752	0.0135	0.111467	1.95723	0.0256333	0.1086	1.94023	19.8999	17.6604	2.03407	8.32123	0.133867	1.70073	9.4336	115.811	3.3832	21.4259	0.8974	0.0434	0.0917	0.226767	75.3006
Laurenne	7.23163	147.34	6623.78	0.331767	113.857	45.9532	4.33813	44.7797	321.299	115.213	24.1838	10.3416	921.495	346.804	20.7824	2.74183	2.636	5.3215	14.4266	9.1955	4.3297	22.1091	338.821	352.83	5.67773	0.920167	18.535	63.7208	0.0246333	0.140267	2.53943	0.0327667	0.137367	2.98587	24.5401	15.3174	4.9205	15.2119	0.105233	2.07957	8.0751	85.9658	2.99727	20.812	0.834333	0.0200333	0.0942	0.297967	41.5692
Lisciannarisa	7.6663	107.716	4759.22	0.100433	157.443	62.1748	4.4866	33.5067	313.266	86.2656	20.1956	9.86217	929.514	254.716	24.1392	3.52527	3.08793	3.67757	17.8822	10.8777	4.4696	63.924	252.268	360.88	6.02903	0.915967	13.4768	60.5583	0.0195667	0.149967	2.74063	0.0393667	0.1337	2.12607	22.0384	30.0254	5.26527	20.8182	0.159433	2.5236	9.81887	159.752	3.26013	17.5499	1.1372	0.027	0.106033	0.286533	39.8696
Lumia	5.22953	123.262	5945.62	0.0682667	110.171	39.8968	3.70813	41.468	256.256	89.902	15.3384	8.5014	840.181	219.571	10.3367	2.28023	2.40437	5.928	9.98037	8.0697	6.9736	18.1637	252.57	228.354	4.31667	0.5804	7.6645	65.2426	0.0206667	0.1151	2.11913	0.0175333	0.139933	2.79583	25.5703	28.729	9.42893	10.5486	0.125	1.71677	12.1912	109.126	2.39187	12.8576	0.790667	0.0268	0.0911333	0.2742	32.9929
Marra Mennuladi	10.0843	157.032	6697.28	0.267033	158.882	62.2299	5.4754	50.3339	478.1	118.382	24.0636	14.1744	1617.95	363.71	40.3217	2.81367	3.33263	4.55257	25.0261	12.7394	4.2145	17.193	490.016	547.017	11.9097	0.9611	15.7303	123.943	0.0238	0.1771	4.01263	0.0368333	0.203067	4.51303	32.7513	45.9135	4.32763	18.408	0.263367	3.0565	14.9188	292.061	4.15987	28.5056	1.51153	0.0409	0.113867	0.395633	47.3483
Mastraciccia	7.8984	71.6072	3183.73	0.0435333	156.233	62.7946	4.22697	22.1349	214.794	47.1589	20.7885	8.3851	1330.09	270.224	11.6959	3.18117	3.5663	2.5124	20.4484	12.1221	5.13547	40.7099	481.131	236.661	4.60143	0.799	12.4859	116.114	0.0209	0.106133	2.34233	0.0308667	0.1964	6.4537	21.3749	36.7591	1.9926	20.2915	0.217367	2.18557	14.2281	250.935	1.78123	9.41367	1.09107	0.0464667	0.0852333	0.310633	32.6577
Mennula du nigliu	10.8981	126.311	5855.6	0.103667	243.105	97.2177	6.4968	38.5005	470.672	75.592	43.5652	15.0887	1469.09	475.544	24.4995	5.0037	7.44027	5.15563	46.4869	22.942	5.74437	41.0659	799.731	448.812	11.0484	0.8027	14.4305	146.488	0.0383333	0.1448	3.98953	0.0418333	0.266333	7.32117	42.8494	48.1856	10.9047	36.6545	0.440033	3.47683	22.6976	563.433	4.62963	36.3796	2.39807	0.0591333	0.125533	0.570067	58.755
Mennula du vattiu	3.74933	98.3462	4500.66	0.0548667	79.4496	31.0701	2.59027	30.4157	159.197	84.1304	13.2304	5.6268	464.227	151.185	9.16253	1.78823	1.84967	3.4619	8.84592	6.06043	4.49873	13.3764	187.377	177.892	3.02337	0.657767	13.7742	26.4839	0.0145667	0.0909	1.73307	0.0166	0.0980333	1.2122	19.9523	16.2067	1.9692	10.652	0.0738333	1.41717	6.81773	57.2864	1.88957	10.5836	0.5181	0.0307667	0.0777667	0.2098	20.6154
Mezza lira	5.16633	144.84	6013.44	0.0849333	68.4734	25.4124	3.06083	46.6378	192.427	114.219	12.4378	6.89017	804.611	112.595	21.0904	1.74893	2.27763	3.87387	12.2536	4.7258	3.0339	8.7545	279.264	206.914	3.35753	0.8404	19.2606	39.0571	0.008	0.116467	2.79377	0.0240667	0.0880667	2.0041	20.6678	9.51893	3.11953	5.77763	0.127567	1.65643	6.0445	119.981	2.46453	15.1381	0.7141	0.0371667	0.0782	0.2423	20.0792
Milocca	9.15767	136.677	6216.11	0.0966667	170.542	65.3513	5.36027	41.4352	251.244	114.352	27.7981	9.9312	1365.27	227.571	28.8818	3.96243	6.4055	4.17297	30.444	14.2322	3.41213	25.9284	245.794	280.919	4.56697	0.994267	29.193	93.0418	0.0164333	0.1325	2.85333	0.0379333	0.183467	3.88293	26.598	31.4415	3.55993	15.1594	0.280933	2.3028	14.5911	305.033	3.08137	18.1101	1.35007	0.037	0.100233	0.299333	31.6838
Mirabile	18.4518	186.815	7524.9	0.112767	348.234	127.159	8.1911	50.2544	468.72	141.435	36.7373	17.6243	3284.02	226.751	40.9387	8.33217	12.2677	5.2273	78.7535	14.1006	4.0601	20.0905	1456.03	467.643	11.2657	1.53897	21.5091	285.514	0.0184	0.281	6.47457	0.0810333	0.476867	12.8392	45.5559	126.888	7.5296	17.5848	0.797	3.8992	50.2772	1042.13	5.9226	46.915	3.6972	0.0583333	0.168867	0.978233	57.9005
Miricanedda	4.93787	95.368	4433.14	0.0572667	61.6405	25.0316	3.00087	29.636	249.561	70.0555	13.7957	7.88857	567.61	329.714	14.6663	1.43893	1.1155	3.87097	4.33139	4.6608	5.8443	12.9111	197.651	281.236	4.39673	0.627633	15.7281	37.5856	0.0233667	0.0942	1.2571	0.0142333	0.0761333	1.56627	20.0722	4.5239	1.58253	11.9371	0.0642333	1.4921	7.59143	44.2066	2.16763	11.8262	0.540133	0.0287333	0.0779	0.2203	34.7259
Miuzza	5.0594	127.146	6051.58	0.0747333	100.25	41.1715	2.87083	41.8927	162.093	102.607	22.118	7.08897	913.042	170.385	17.4938	2.16107	2.52057	5.92257	18.6984	9.39163	7.025	18.4936	251.488	156.032	4.94037	0.590533	5.57447	74.8379	0.0150333	0.1087	2.05983	0.0187	0.1029	3.13223	34.3936	10.806	3.5601	13.6275	0.0977667	2.2782	5.79733	82.164	1.7051	15.1218	0.790767	0.0327	0.0939333	0.1828	22.9461
Montagna	4.50753	73.5961	3261.76	0.0471667	90.473	33.6415	2.81813	22.2629	138.558	62.8657	17.8687	5.27587	556.288	103.343	8.38093	2.175	4.052	2.10237	29.7398	7.1681	3.57363	11.5463	145.096	155.618	2.7697	0.738433	12.1196	32.9726	0.00676667	0.0828333	1.74067	0.0185667	0.0972667	1.8294	12.4131	8.98207	1.994	13.4859	0.065	1.30523	5.44073	39.0021	1.67763	7.2969	0.390967	0.0252667	0.0706333	0.180833	18.435
Mullisa Tonda	7.8179	130.674	6462.33	0.0524667	97.6938	37.2097	4.54827	43.4782	229.16	87.8056	22.4448	9.56217	859.403	673.422	12.294	1.87323	1.93527	6.974	6.79432	7.97107	8.85167	18.0561	209.691	230.741	4.99273	0.544267	8.50183	79.2523	0.0501	0.0748667	2.0685	0.0123667	0.1156	2.2589	28.034	13.0915	2.2275	19.0211	0.0771667	1.49977	12.5663	56.5802	2.51063	13.3657	0.761033	0.0385333	0.0925	0.282167	38.1889
Mullisa Grande	13.443	158	6833.55	0.148867	154.516	61.4056	6.875	47.7524	464.402	121.535	32.4774	15.134	2052.34	599.476	44.9644	3.7609	4.47203	5.14393	20.8423	12.8836	3.69563	19.5655	489.843	524.885	9.85797	1.11807	19.7057	155.428	0.0316333	0.201267	5.5634	0.0338333	0.2017	5.7656	27.4389	32.6504	7.62803	17.3403	0.206167	3.41277	10.4772	233.337	4.13363	30.5556	1.44473	0.0400333	0.1176	0.409033	52.9825
Mullisa Piccola	9.04327	101.674	4367.01	0.0506667	192.787	75.7633	3.9812	29.651	107.277	93.7046	30.5048	6.97073	981.745	212.251	17.2603	4.44663	5.9607	2.75317	49.0348	12.6724	3.51313	63.7628	397.268	108.564	4.87923	0.605967	12.2098	63.3865	0.00673333	0.074	2.69973	0.0418667	0.154467	3.31033	16.193	26.9246	3.29923	25.442	0.1394	2.065	5.4928	139.198	1.30087	10.9447	1.1262	0.036	0.0756667	0.182067	12.2341
Nambaredda	14.4751	102.241	4177.43	0.100567	519.329	165.406	5.4557	31.6206	331.265	78.2659	44.777	13.2287	1941.02	173.37	24.4405	8.18017	13.7433	1.78787	96.9657	8.97123	3.9221	15.8384	274.668	359.735	6.7429	1.20683	16.7694	173.71	0.00636667	0.278767	8.5834	0.0797333	0.424267	5.1195	31.9254	192.567	8.12623	48.9087	0.202333	1.11007	27.6086	195.92	3.09577	19.0445	1.82887	0.0482667	0.109133	0.3805	40.4488
Naro 1	6.6637	112.469	4856.73	0.0727667	103.373	40.9762	3.79617	36.9343	523.6	78.0647	21.7783	12.854	965.52	266.294	12.466	2.18727	2.72557	3.7208	14.0596	7.79273	4.71053	15.1685	302.109	658.774	14.4641	0.458	9.284	69.2113	0.0168333	0.107567	1.89363	0.0232333	0.110367	2.11303	21.1351	17.6802	5.9159	17.5829	0.142667	2.15783	10.4681	135.251	3.0896	19.1995	0.944767	0.0362667	0.100367	0.289633	69.4417
Niveramanza	3.6068	69.7133	3182.21	0.0502667	59.5446	24.1354	1.99933	22.7656	172.05	52.977	13.6857	5.53333	367.81	210.778	3.701	1.22627	1.16017	2.64447	4.45494	5.76617	5.7809	11.0335	162.424	200.825	3.16427	0.503667	12.6155	22.0883	0.0166667	0.0634333	1.10123	0.0130333	0.0779333	1.62283	16.0441	5.50323	1.4365	10.2104	0.0604	1.34363	7.9618	38.4484	1.5346	8.23537	0.399233	0.0268667	0.0727	0.200667	26.7569
Nuciddara	16.0736	179.394	8101.84	0.0967333	316.363	120.657	9.16697	54.8009	484.417	134.847	53.4268	17.1868	2626.78	326.147	30.3427	6.2197	11.5234	5.27717	87.2782	25.0628	3.3221	45.293	548.482	514.589	10.0327	1.4005	19.5821	240.199	0.0229333	0.209	4.7237	0.0573667	0.2628	5.5086	39.7636	62.5434	8.74027	37.5329	0.429133	1.93763	31.7572	503.04	4.59013	30.7155	2.747	0.0573667	0.1359	0.5992	65.4577
Palma	4.11573	104.549	4583.09	0.0753667	58.3205	22.2995	2.6872	32.6406	241.461	94.6241	9.90617	7.13783	697.46	136.357	16.549	1.4217	1.36063	3.3759	6.73037	4.4715	4.18713	9.63697	177.814	287.228	4.6137	0.7786	15.3954	38.6728	0.00836667	0.109833	1.4761	0.0140333	0.0883333	2.3204	16.0017	9.2855	2.38703	6.1335	0.0783667	1.56067	6.10703	55.7024	2.8627	15.5657	0.640533	0.0215	0.0894667	0.213133	30.7467
Perciavisazza	11.8148	127.488	5575.17	0.1058	156.148	60.4513	5.44707	37.3259	286.453	105.815	18.7364	12.5598	3073.83	92.2756	26.2158	3.30283	4.63303	4.9039	34.3902	13.7669	6.3109	18.6306	772.349	173.008	6.67377	1.17227	10.7761	397.168	0.00973333	0.121933	2.84573	0.0357	0.136633	3.70783	24.948	23.5476	30.4298	11.354	0.2358	3.3662	2.869	273.676	2.21673	20.3322	1.6949	0.0402667	0.126433	0.272567	24.8473
Persichina	8.0228	123.006	5454.2	0.0910667	81.221	31.4418	4.40097	38.0178	194.057	98.9805	14.0537	8.09103	744.398	537.259	18.0501	2.09983	2.06853	4.36563	9.63226	6.1728	5.00633	12.635	174.221	205.893	3.51303	0.771333	12.7424	48.773	0.0326	0.0908667	2.2159	0.0169	0.0998333	1.7531	20.987	16.604	3.33217	11.9759	0.113733	1.94903	8.37903	91.4293	2.25193	14.1427	0.773633	0.0363667	0.0796667	0.218533	24.7109
Piattamollisa	5.6021	145.682	6776.64	0.0535333	69.246	28.3529	3.60047	45.7918	213.75	94.2862	17.0093	7.9907	891.412	290.99	9.10867	1.65433	1.40217	5.90503	5.74055	5.49407	5.35957	16.419	241.583	228.586	4.00133	0.767	8.67217	63.7334	0.0163333	0.1178	1.67013	0.0146	0.0936	1.88933	23.9505	7.06013	1.94943	7.2559	0.0676333	1.63767	7.00793	49.7136	2.44743	15.5035	0.663767	0.0656667	0.0806667	0.2714	28.231
Pilusedda	9.90933	98.5743	4365.29	0.110633	227.993	87.1889	6.07133	28.4304	198.473	73.0539	24.3419	9.36387	1717.1	181.256	16.5456	4.7951	7.71383	3.19077	55.9273	9.7658	5.30733	23.0864	748.005	198.289	5.41853	0.869967	13.1924	161.913	0.0110667	0.1325	4.0226	0.0445333	0.370933	14.478	28.6159	80.263	3.8981	21.6299	0.497233	1.4446	32.5385	576.155	3.32727	26.1129	2.131	0.0574667	0.0956667	0.544733	28.8222
Pizzuta Contino	12.071	138.216	6313.88	0.0699667	115.812	48.6407	5.9574	44.0852	320.245	92.7345	27.1007	12.7467	1029.72	1024.59	14.1323	2.61547	2.5021	6.1369	12.1642	10.3264	6.3162	29.7241	252.035	325.833	6.3565	0.710033	11.2285	88.2664	0.0707333	0.0432333	2.83053	0.0228667	0.114533	2.7457	32.4223	14.4353	2.80693	19.4486	0.1271	1.94833	9.35573	106.984	2.74793	19.0916	1.19317	0.0289667	0.0851	0.325533	44.8185
Pizzuta d'Avola	2.00253	40.8222	1564.04	0.0263333	45.5291	17.9439	1.19813	12.6793	79.5956	43.5238	10.3096	2.73297	278.089	18.0044	4.77307	1.05937	0.601367	0.742933	3.58793	2.9703	1.76353	10.9957	85.1513	105.792	1.4982	0.681267	7.4506	8.753	0.000233333	0.0509333	1.47533	0.0145333	0.0573	0.688867	2.5535	3.12767	1.27417	6.44677	0.0443	0.987267	1.4878	14.8505	1.10877	4.9779	0.194667	0.0371667	0.0584667	0.1177	8.07237
Pizzutella	8.31307	151.911	7120.73	0.0643	115.813	45.8494	4.98293	46.4583	300.644	117.33	23.7689	10.5559	978.056	473.425	20.5642	2.3357	2.75623	5.3097	21.6867	9.46137	5.05327	17.9075	162.954	327.248	5.4528	1.0531	20.991	72.0343	0.0269333	0.1586	2.8231	0.0270667	0.1214	2.4534	27.5772	16.0444	2.70547	15.1561	0.126167	2.07237	10.2847	115.389	3.05693	18.5189	0.899667	0.0543333	0.0918333	0.239133	40.1811
Pizzuta Grande	16.3518	125.935	5310.01	0.1665	320.363	120.624	7.96823	37.39	679.596	90.5681	50.5966	19.2159	2479.29	333.624	49.413	6.95977	12.0704	3.11067	80.372	25.8427	3.03287	39.8939	897.916	812.97	50.2987	2.08933	60.2579	205.508	0.0266	0.207667	5.7011	0.0669	0.394867	10.5554	34.1451	96.6175	7.62327	41.8881	0.3732	2.97537	32.6499	421.195	4.41283	35.3131	2.78137	0.048	0.154033	0.602033	93.2051
Rapparina	3.21297	103.762	4970.32	0.0504667	64.5302	25.8564	2.44763	34.194	112.473	81.3846	13.6287	4.78663	611.096	103.279	7.92097	1.40007	1.37067	4.56713	6.12354	5.43403	6.24547	11.4164	201.057	117.475	2.57417	0.561967	8.9908	42.6789	0.0157	0.0817667	1.08603	0.0127667	0.0940667	2.01383	23.0054	9.02837	1.8832	9.83623	0.0735	1.49693	6.68533	53.393	1.79953	8.61223	0.445433	0.0252333	0.0662333	0.230533	16.9526
Regina	9.2739	72.4621	3289.09	0.0363667	87.2764	32.9378	5.06907	22.9696	257.539	46.617	18.3961	9.64197	2058.43	409.988	6.05877	1.94033	2.1715	2.7823	11.5574	6.66697	5.95007	15.8432	146.782	272.438	4.41677	0.2522	7.70997	270.93	0.0222333	0.0636	1.6993	0.0157	0.0792333	1.00197	17.3306	6.94607	1.78133	10.9194	0.0633667	1.47743	8.04563	39.5423	1.6333	8.29497	0.463133	0.0452	0.0808333	0.222133	35.4681
Reginella	7.25443	109.457	4634.36	0.0722333	97.5561	38.3429	3.9541	34.0929	199.487	94.2001	18.5407	7.72987	842.007	373.957	24.5929	2.2957	1.7757	3.3253	8.10101	6.61737	3.98293	15.952	159.349	220.01	3.44287	0.836267	13.5533	51.6535	0.0219333	0.0897333	1.92673	0.0298333	0.109767	1.55947	17.2954	19.0297	2.46983	16.7072	0.0964667	1.8966	6.27453	77.275	2.68767	15.8813	0.725267	0.0391	0.0841667	0.214767	23.8338
Romana Ispica	5.14463	111.817	5202.44	0.0645667	91.9633	32.6778	3.4578	35.5992	174.128	90.8235	16.035	6.8304	870.346	197.393	18.1017	1.95337	2.03547	4.648	9.49926	7.14133	6.2217	12.3942	252.286	181.591	3.73583	0.747	10.8811	60.0398	0.0136333	0.107367	2.07227	0.0187333	0.1388	3.3341	21.6411	17.79	3.4807	8.12063	0.112933	1.87427	10.8996	99.4749	2.59887	12.4331	0.751067	0.0452667	0.0893333	0.296633	25.252
Romana Licata	8.6909	107.468	4804.64	0.0589333	82.918	31.6645	4.1364	37.967	301.645	66.7715	19.7456	10.4441	715.6	785.466	8.76823	1.69097	1.3751	4.83123	5.14316	6.88223	7.38893	16.7708	181.971	321.547	5.9163	0.550067	7.97497	59.083	0.0503333	0.0413333	2.01833	0.0212667	0.100767	1.96463	25.3179	7.41143	2.02473	13.7197	0.0745333	1.68083	11.5922	54.7706	2.44393	12.1277	0.7628	0.0289667	0.0777667	0.2445	42.5506
Sancisuca	4.68558	105.317	4952.31	0.050775	80.5225	32.3389	3.15155	34.8434	359.431	74.0485	17.15	9.68768	843.926	167.818	10.1719	1.72873	2.21725	4.397	12.1461	7.01497	5.77735	15.7112	204.923	420.363	7.23027	0.758875	9.81113	66.1112	0.015875	0.118825	1.58957	0.016325	0.0958	2.10615	22.8926	8.69845	2.13685	12.1983	0.07785	1.77202	8.82222	52.968	3.12712	16.2521	0.664675	0.0348	0.09105	0.276525	53.2161
Sarbaggia di Sciascia	7.92837	85.0331	3458.67	0.0688	226.036	83.1346	3.92597	26.8104	99.0709	83.0543	34.7755	5.77733	576.887	59.6142	10.6735	4.80927	8.62763	1.16793	69.1431	14.2567	1.3563	28.7228	143.185	128.46	2.19767	0.7322	13.7244	28.6132	0.00666667	0.128167	3.91853	0.0649	0.165367	2.24997	11.6665	37.4388	2.37863	32.7247	0.107	1.454	4.8582	89.4036	1.4731	7.627	0.525633	0.0320333	0.0775	0.1802	12.0439
Sarbaggia di Vitello	4.2034	108.729	5057.02	0.0414	64.6295	25.7132	2.6844	33.7392	81.1481	98.343	12.7497	4.73727	675.222	165.924	11.3862	1.47343	1.33827	3.89657	6.72964	5.00567	4.3477	12.7567	184.841	84.5704	1.8012	0.7032	11.0968	42.434	0.0079	0.0892667	1.25687	0.0175	0.0843667	1.8864	18.5757	7.19117	1.6879	8.02093	0.0723667	1.4425	5.78063	54.3292	1.7497	8.69807	0.4089	0.0531	0.0619667	0.193333	10.2273
Sarbaggia di Patito	6.5114	120.237	5203.61	0.1202	127.764	50.5513	4.04837	38.7643	272.877	102.49	25.2506	8.68703	774.344	208.477	25.7692	2.80653	2.9681	3.59977	16.7325	9.18313	3.30863	21.5246	204.264	340.247	5.0559	1.02157	23.9289	45.1971	0.012	0.138533	2.41273	0.0283	0.132667	2.53997	20.6064	23.0437	3.2662	15.3522	0.130333	2.14973	8.55473	112.107	3.1809	17.5012	0.846467	0.0484	0.087	0.263767	35.7068
Scummissa	7.08927	110.247	5227.46	0.179633	91.4821	34.632	4.12957	36.053	261.245	79.129	16.6376	9.3513	1371.75	325.235	20.7521	2.00507	2.6171	4.89733	12.6824	7.86633	6.82233	15.1343	242.626	274.842	4.5372	0.749467	14.7934	128.496	0.0219667	0.107033	1.7653	0.017	0.1181	2.5966	31.7598	12.8473	2.88507	12.627	0.15	1.98923	13.2327	139.614	2.5337	15.2778	0.899367	0.0253	0.0949	0.3698	39.792
Selvatica Favata	2.93133	97.5016	4432.46	0.0416	54.0456	21.5228	2.09773	30.0628	90.6935	91.5218	11.6323	4.27123	507.237	79.2203	10.266	1.24117	1.02403	3.04683	4.36119	3.94827	4.00467	13.2097	163.673	102.305	1.79773	0.632767	14.4262	26.6545	0.00333333	0.0718	1.38683	0.0137333	0.0602	1.13877	13.1728	3.79043	1.5041	6.904	0.0567333	1.3037	3.99593	36.7915	1.62797	7.9362	0.357767	0.0511	0.0684333	0.1591	11.1202
Staccia	14.9141	74.9408	3073.99	0.0418	407.923	137.724	6.73077	21.926	246.223	65.2899	63.1871	10.6254	732.248	77.2298	6.977	8.6325	25.3649	0.00183333	214.205	28.2595	0.106267	33.2097	155.983	322.965	4.46607	0.727333	8.2078	38.3069	0.00573333	0.190033	6.9913	0.0887	0.2102	3.99577	15.0064	42.7087	4.954	58.6983	0.0882333	1.91917	4.73357	65.4976	1.99047	11.8	0.485433	0.0405667	0.0973	0.195467	29.1685
Supernova	4.76933	121.731	5584.64	0.0596667	62.0777	24.765	2.87327	38.9979	172.151	99.7571	12.5348	6.6505	502.516	301.009	18.2983	1.40733	1.27937	4.63683	5.30741	5.0364	4.9484	14.7908	197.721	190.733	3.30793	0.657367	9.36453	31.006	0.0168333	0.0956	1.27447	0.0145667	0.0712	1.48977	23.2935	5.64067	2.1455	7.63137	0.0635	1.6524	5.55033	44.503	2.17133	13.6487	0.573	0.0302	0.0760667	0.206733	23.3989
Tabacchina	5.66807	118.957	5501.03	0.0563333	65.8083	26.27	3.16393	37.8359	237.557	94.4401	13.2631	7.90987	773.028	311.196	18.0273	1.55	1.63793	4.6584	8.40551	5.1928	5.20127	12.5895	178.063	268.694	4.41913	0.7311	15.5638	54.2168	0.0186667	0.116833	1.7046	0.0124333	0.0782333	1.44683	23.8994	6.97633	1.84657	10.5497	0.0859	1.66773	8.24903	65.5004	2.20897	12.1522	0.6182	0.0278667	0.0804667	0.2167	32.3152
Texas	3.59977	97.1334	4711.45	0.0247333	66.825	23.2582	2.5608	31.6163	170.712	73.8075	12.6627	5.9265	391.675	249.295	8.38873	1.24953	1.15957	4.43467	3.90261	4.65857	6.69027	12.7589	129.826	177.691	3.32337	0.569267	10.154	22.1539	0.0174333	0.0767	1.38057	0.012	0.0886667	1.53367	21.8331	8.69153	1.6172	7.96553	0.0567	1.24937	8.6358	36.1292	2.04497	9.8854	0.478667	0.0277667	0.0814333	0.211933	25.2227
Tricula	4.0909	120.367	5850.93	0.0443667	74.8876	29.715	3.35533	34.2968	166.501	96.6059	15.3372	6.2678	656.776	181.436	18.6559	1.73263	1.80683	5.12597	8.15406	6.4073	5.72633	13.6427	247.121	175.951	3.90307	0.831	11.7716	46.0491	0.0114667	0.119967	1.8194	0.0159	0.0916333	2.03737	25.9757	7.90447	2.04027	9.69937	0.0710333	1.55787	8.36937	50.8727	2.2374	11.4613	0.545867	0.0428	0.0773	0.2641	23.798
Tunnulidda	14.4452	218.083	9645.41	0.1189	226.738	91.1304	7.00517	61.1954	521.436	160.43	43.446	17.7068	1673.1	828.08	27.3792	4.07977	4.4696	8.1747	32.4324	19.5563	4.08017	42.7747	490.505	557.04	11.7392	1.5336	28.8927	139.86	0.0605667	0.1745	4.43693	0.0509	0.203333	3.3866	44.4112	46.3866	6.31937	27.1336	0.313267	2.93723	17.6486	353.922	5.0726	39.7517	2.17143	0.0388333	0.104733	0.5115	64.3895
Tuono	10.2536	130.026	5746.83	0.0972333	128.845	47.6975	5.45063	40.3951	294.679	99.3978	16.7144	11.1637	1261	608.227	43.448	2.99457	3.3156	4.67527	19.202	9.94883	4.77387	18.8592	265.507	313.07	5.2258	0.840333	12.9161	91.7348	0.041	0.1251	2.9182	0.0275	0.167133	3.48647	27.1523	33.9875	5.4096	10.0741	0.179433	2.97907	10.2291	188.825	3.08083	22.2678	1.17943	0.0402667	0.1047	0.2772	38.1683
Universo	2.78673	86.8866	3952.39	0.0498	62.5648	24.007	2.05573	27.5965	134.184	71.1876	11.1583	4.752	445.7	78.9699	8.6172	1.40133	1.59583	3.11533	7.18676	4.80793	4.8312	9.73613	239.166	149.289	2.7663	0.821267	25.4389	24.086	0.00376667	0.0756	1.33153	0.0151667	0.0825	1.54487	16.5502	9.6224	2.1478	6.23557	0.0750333	1.53433	6.44697	55.8969	1.70873	8.38107	0.481767	0.0431	0.0797	0.2161	18.6403
Uova di Cucco	4.0665	102.281	4942.67	0.0487	67.5142	27.505	2.7516	33.4228	182.062	75.8746	14.3277	6.28373	659.728	189.166	10.2826	1.44993	1.2134	4.71413	4.27761	5.31787	6.72177	24.7053	157.762	193.457	3.8335	0.6762	16.3208	48.6575	0.0137333	0.0913667	1.0313	0.0118	0.0830333	1.9345	26.2639	3.33047	1.758	8.8144	0.0666667	1.42257	8.29097	44.6594	2.14053	10.9773	0.588667	0.0374333	0.0754	0.213367	26.8883
Vaiana	10.0973	159.256	7099.61	0.1018	153.782	59.2661	7.1507	50.8692	342.379	127.083	19.7953	12.1078	1529.32	432.421	34.3595	3.76843	3.7911	5.9478	21.7718	11.3849	4.39167	17.0526	345.497	357.158	6.7142	1.29517	24.9697	117.818	0.0292667	0.179167	3.68543	0.0351	0.1991	3.9953	36.6352	48.4448	4.01347	17.4187	0.2348	2.45587	14.0657	238.016	3.5701	22.7057	1.34907	0.0657333	0.106467	0.424233	44.8996
Zaccaneddara	5.33707	116.522	5324.31	0.0526	115.05	44.6056	3.62533	35.2903	174.829	100.945	17.7874	6.79577	637.319	190.894	17.0191	2.8028	2.3382	4.00707	12.1613	7.95977	4.05817	18.8137	166.611	193.372	3.12447	0.8152	11.8596	36.8903	0.0119667	0.121433	2.26633	0.0246667	0.137033	2.12927	19.2556	30.8043	2.5028	14.207	0.122867	2.1036	8.05043	112.023	2.84723	15.5549	0.802533	0.0317	0.0842667	0.218733	22.2984
Zagarri’	12.1095	150.133	6711.35	0.1438	125.167	49.8133	6.39353	47.4674	425.67	106.485	21.9908	14.6336	1433.63	881.403	26.6188	3.00287	3.9587	6.11753	21.2442	11.8545	6.0532	17.6272	358.264	450.151	8.77293	0.881767	13.5789	121.51	0.0560667	0.132167	3.79673	0.0274667	0.143467	3.56227	27.247	22.4899	3.4949	10.9564	0.233367	2.42637	18.6356	260.287	3.8334	24.1773	1.60513	0.0253	0.101333	0.3723	59.1197
Zammuto 2	5.984	136.633	6551.87	0.0842667	122.911	46.1172	4.1955	45.8917	307.519	93.0249	17.1166	9.81047	1239.56	147.061	9.291	2.54363	4.02497	6.39083	22.1955	10.5594	7.23253	18.4593	589.116	304.231	6.0386	0.5922	8.07273	113.892	0.0143667	0.1207	2.3555	0.0158667	0.142167	3.27977	32.7257	22.3147	5.35407	11.7168	0.221567	3.2671	17.2661	222.203	2.55357	17.5319	1.17317	0.0424667	0.109267	0.390033	45.7188
Zarbara	6.94553	88.2056	4126.32	0.0453667	89.2989	33.3967	3.7795	30.2054	236.411	61.0402	19.6403	8.64627	792.432	547.689	10.6278	1.76507	2.00493	3.97637	8.87136	7.14533	7.6947	13.947	209.591	234.369	5.06393	0.4585	7.63547	69.4447	0.0392667	0.0718667	1.97657	0.0152667	0.1063	2.59407	22.0008	11.4077	3.491	13.5314	0.0846	1.9851	7.0385	67.1633	2.0235	10.4101	0.627667	0.0329	0.0941667	0.260667	35.2514
Zottafunnuta	7.4583	84.8074	3878.32	0.0926	150.997	58.4293	4.5985	25.8811	233.765	57.3943	21.7725	8.60313	1614.21	138.45	13.5531	3.28617	3.60443	3.3265	19.7834	12.5224	6.02437	24.9502	624.009	230.954	4.642	0.944667	16.5073	142.448	0.0092	0.113867	2.39503	0.0252333	0.2028	7.3266	25.0775	34.4427	3.87543	22.283	0.1782	2.98613	13.7161	175.013	3.44117	17.7693	1.01157	0.0322	0.135567	0.459867	33.641
[truncated: 98 more columns]
