# Supplementary material for: Genetic characterization of an almond germplasm collection and volatilome profiling of raw and roasted kernels
Source: Hortic Res. 2021 Feb 1;8:27. doi: 10.1038/s41438-021-00465-7 (PMC7848010; doi:10.1038/s41438-021-00465-7)
Supplement: Supplementary file 3 — Supplementary Table 3 [file 41438_2021_465_MOESM3_ESM.xlsx]

## Sheet: st_4
Supplementary table 3: Genetic data of the Illumina Infinium®18K Peach SNP array. SNP position referred to the Prunus dulcis Texas Genome v2.0, for each SNP the name was specified together with the corresponding linkage group (LG), the position expressed in base pairs (Bp).
SNP	Chromosome	Position	Acquaviva	Amara di Martorana	Angelica	Baggiana	Bargellera	Bari Flores	Bari Sabittisa	Barunissa	Belvedere	Bennici	Bianculidda di Pezzino	Bottara	Bronte 1	Buscemi	Cacciatura	Cacinova	Calamonaci	Callara	Caluriedda	Carrubina	Catrubba	Cavalera Aragona	Cavalera Naro	Cavaliere	Cesaro 1	Chiarchiara	Chiricupara	Comunista	Cumma	Cuore	Cupani piccola	Cuti	Di Giorgio	Don Filippo	Don Peppino	Don Pitrino	Enna 2	Falsa pizzuta	Fascionello	Fastuchina	Favaro	Favaro’ 2	Fellamasa Casteltermini	Ferraduel	Ferragnes	Filippoceo	Filippazzo
Peach_AO_0000408	1	159191	AG	AA	AA	AA	AA	AA	AA	AA	AG	AA	AA	AA	AA	AA	AA	AA	AA	AA	AA	AA	AA	AA	AA	AA	AA	AA	AA	AA	AA	AA	AG	AA	AA	GG	AA	AA	AA	AA	AA	AA	AA	AA	AA	GG	AA	AA	AA
Peach_AO_0004424	1	1611164	GG	AA	GG	GG	GG	GG	GG	GG	GG	GG	GG	GG	GG	GG	GG	GG	GG	GG	GG	GG	GG	GG	GG	GG	GG	GG	GG	GG	GG	GG	GG	GG	GG	GG	GG	GG	GG	GG	GG	GG	GG	GG	GG	AG	GG	GG	GG
Peach_AO_0005703	1	2065277	GG	GG	GG	AG	GG	AG	GG	AG	GG	AG	GG	GG	GG	AG	GG	AG	GG	AG	AG	AA	GG	AG	GG	AG	AG	GG	GG	AG	GG	AG	AG	AG	GG	GG	GG	GG	GG	AG	GG	GG	GG	AG	AG	AG	AG	GG	GG
Peach_AO_0007560	1	2656082	GG	GG	GG	GG	GG	GG	GG	GG	GG	GG	GG	AG	--	GG	AG	GG	GG	GG	GG	GG	GG	GG	GG	GG	GG	GG	GG	AG	GG	GG	GG	GG	GG	GG	GG	GG	GG	AG	GG	GG	GG	GG	GG	GG	GG	GG	AG
Peach_AO_0007829	1	2720017	AA	AA	AA	AA	AA	AA	AA	AA	AA	AA	AA	AA	AA	AG	AA	AA	AA	AA	AG	AG	GG	AA	AA	AA	AA	AA	AG	AA	AG	AA	AA	AA	AA	AA	AA	AG	AG	AA	AA	AA	AG	AA	AA	AA	AA	AA	AA
SNP_IGA_11879	1	3920328	AA	AA	AA	AA	AA	AG	AA	AG	AG	GG	AA	AA	AA	AA	GG	AA	AA	GG	AA	AA	AG	AA	AA	AA	AA	AA	AA	AG	AA	AG	AA	AG	AA	AA	AA	AA	GG	AG	AA	AA	AA	AA	AG	AG	AG	AG	AA
Peach_AO_0016636	1	5201064	AG	AA	GG	GG	GG	AG	AG	GG	AA	AG	GG	GG	GG	GG	GG	GG	AG	AG	AG	GG	GG	GG	AG	GG	AG	GG	GG	GG	GG	AG	GG	AG	GG	AG	AG	AG	--	GG	AG	GG	GG	AG	AG	AA	AG	AG	GG
Peach_AO_0018040	1	5618875	AA	AA	AA	AA	AA	AA	AA	AA	AA	AG	AA	AA	AA	AA	AA	AA	AA	AA	AA	AA	AA	AG	AA	AA	AG	AG	AA	AA	AA	AA	AA	AA	AA	AA	AA	AA	AA	AG	AG	AA	AA	AA	AA	AA	AG	AA	AG
Peach_AO_0019152	1	6208399	AG	GG	AG	GG	GG	AG	AG	GG	AA	AG	--	GG	GG	GG	AG	AG	AG	AG	AA	GG	AG	--	AA	AG	GG	AG	GG	GG	AG	AG	GG	AG	GG	AG	AG	AA	AA	GG	AG	GG	GG	GG	AG	AA	GG	GG	GG
Peach_AO_0019340	1	6254095	GG	AG	GG	GG	GG	AG	AG	GG	GG	AG	GG	AG	AA	GG	GG	AG	AG	GG	AA	GG	GG	GG	AG	AG	GG	GG	GG	GG	AG	AG	AA	AG	GG	AG	AG	AG	GG	GG	GG	AG	GG	GG	AG	AA	GG	GG	GG
Peach_AO_0026778	1	9302036	AG	AA	GG	GG	AA	AG	AA	AG	AG	AA	AA	AA	AA	GG	AG	AA	AA	AG	GG	AA	GG	AG	AG	AG	AA	AA	AA	AA	AG	AG	AA	AG	AA	AG	AA	AG	AA	AA	GG	AA	AG	AA	AA	AG	AG	GG	AA
SNP_IGA_35967	1	12691098	AC	AC	AC	AC	AA	AC	AC	AA	AA	CC	AC	AC	AC	AC	AC	AA	AC	AC	AA	AC	AC	AC	AA	AC	AC	AC	AC	AC	AA	AC	AC	AA	AA	AA	AC	AC	AC	AC	AC	AA	AA	AC	AA	AC	AC	AC	AC
SNP_IGA_38440	1	13475024	GG	AG	GG	GG	AG	AG	AG	GG	AG	AG	GG	AG	GG	AG	GG	GG	AA	AG	GG	AG	GG	GG	GG	GG	GG	GG	AG	AG	GG	AG	GG	AG	AA	AG	AG	AG	GG	GG	GG	GG	AG	GG	GG	GG	AG	GG	GG
Peach_AO_0047516	1	14445732	GG	GG	GG	GG	GG	GG	GG	GG	AG	GG	GG	GG	GG	AG	--	AG	GG	GG	GG	GG	GG	AG	GG	GG	GG	GG	GG	GG	GG	GG	GG	GG	GG	GG	GG	GG	AA	GG	GG	GG	GG	GG	GG	GG	GG	GG	GG
Peach_AO_0056649	1	16479065	GG	GG	GG	AG	GG	AG	AG	GG	AG	AG	GG	GG	GG	GG	GG	GG	AG	AG	GG	GG	AG	AG	GG	AG	GG	GG	GG	AA	AA	AG	GG	GG	GG	AG	AG	AG	GG	GG	GG	AG	GG	GG	GG	GG	GG	GG	GG
SNP_IGA_55908	1	16535788	GG	AG	AA	AA	AG	AA	AG	AA	AG	AA	AA	AA	AG	AA	AG	AA	AA	AA	AA	AG	AG	AA	AA	AA	GG	GG	AA	AA	AA	AA	GG	AA	AA	AA	AG	AA	AA	AG	GG	AA	AA	AG	AG	AG	AA	AG	AG
Peach_AO_0057370	1	16585628	GG	GG	GG	AG	GG	GG	GG	AG	GG	GG	GG	GG	GG	GG	GG	AG	GG	GG	GG	AG	GG	GG	GG	GG	GG	GG	GG	GG	GG	GG	GG	GG	AG	GG	GG	GG	GG	GG	GG	AG	AG	GG	GG	GG	GG	GG	AG
Peach_AO_0068348	1	18190520	AG	AG	AG	AG	AG	GG	GG	AG	GG	GG	AG	AG	AA	AG	AG	AG	GG	AG	AG	AG	AG	AG	AG	AG	AG	AG	AG	GG	AG	GG	AG	GG	GG	AG	GG	GG	AG	AG	AG	AG	AG	AG	AG	GG	AG	GG	AG
Peach_AO_0067718	1	18986590	AC	CC	AC	AC	AC	CC	AC	CC	AC	CC	CC	AC	AC	AC	AC	AC	CC	CC	AC	CC	AA	AC	CC	AC	CC	CC	CC	CC	AC	CC	AC	CC	CC	AC	AC	CC	CC	AC	AC	AC	AC	CC	CC	AA	AC	AC	AC
Peach_AO_0067760	1	18993494	AA	AG	AG	AG	AG	AA	AG	AG	AA	AA	AA	AG	AA	AA	AG	AA	AG	AA	AA	--	AG	AA	AA	AG	AG	AA	AG	--	AG	AA	AA	AA	AG	AG	AG	AG	AA	AG	AG	AA	AG	AG	AG	AG	AA	AA	AA
Peach_AO_0068242	1	19081029	AC	AA	AA	AC	AC	AC	AC	AA	AC	AC	AA	AA	CC	AC	AC	AA	AC	AC	AA	AA	AC	AC	AA	CC	AA	CC	AA	AA	AA	AC	CC	AC	AC	AC	AA	AA	AC	CC	CC	AA	AA	AC	AA	CC	CC	AC	CC
Peach_AO_0070614	1	22157470	AA	AA	AC	AA	AA	AA	AC	AA	AC	AA	AA	AA	AA	AA	AA	AA	AA	AC	AA	AA	AC	AA	AA	AA	AA	AA	AA	AA	AA	AA	AA	AA	AA	AA	AC	AA	AA	AA	AA	AA	AA	AA	AA	AA	AA	AA	AA
SNP_IGA_87659	1	23470207	GG	GG	GG	GG	GG	AG	GG	GG	AG	GG	GG	GG	GG	GG	GG	GG	AG	AG	GG	GG	GG	GG	GG	GG	GG	GG	GG	AG	GG	AG	AG	GG	GG	GG	AG	AG	GG	GG	AG	GG	GG	GG	GG	AG	AG	GG	GG
Peach_AO_0084820	1	24000742	GG	GG	GG	GG	GG	GG	GG	GG	AG	GG	GG	GG	GG	GG	AG	GG	GG	GG	GG	--	GG	GG	AG	GG	GG	GG	GG	GG	GG	GG	GG	GG	GG	AG	GG	GG	GG	GG	GG	GG	GG	GG	GG	GG	GG	GG	GG
Peach_AO_0086303	1	24360525	GG	AG	GG	AG	GG	AG	AA	GG	AA	AA	AG	GG	GG	AG	AG	AG	GG	GG	GG	GG	AG	AG	AG	AG	GG	GG	AA	GG	GG	AG	GG	AG	GG	AG	AG	AG	AG	AG	GG	GG	AG	AG	AG	GG	AG	AG	GG
Peach_AO_0086411	1	24390261	AG	AG	AA	GG	AG	GG	GG	AA	AG	GG	AG	GG	GG	AG	AG	GG	AG	AG	AG	AG	GG	GG	AG	AA	AA	AA	AG	GG	AG	GG	AA	AG	AG	GG	GG	GG	GG	AA	AG	AA	AG	AG	AG	AA	AG	AG	AG
Peach_AO_0094974	1	27168255	CC	CC	AC	CC	CC	CC	CC	CC	CC	CC	CC	CC	CC	CC	CC	CC	AC	CC	CC	CC	CC	AC	CC	AC	AC	AA	AC	CC	AC	CC	CC	CC	AC	CC	CC	CC	CC	AC	CC	AC	CC	CC	CC	CC	CC	CC	AC
Peach_AO_0095527	1	27379987	AA	AA	AA	AA	AA	AA	AA	AC	AA	AA	AA	AA	AA	AA	AA	AA	AA	AA	AA	AA	AA	AA	AA	AA	AA	AC	AA	AA	AA	AA	AA	AA	AA	AA	AA	AA	AA	AA	AA	AA	AA	AA	AA	AA	AA	AA	AA
Peach_AO_0102551	1	30770118	GG	GG	GG	GG	AG	AA	AA	GG	GG	AG	GG	GG	GG	GG	AG	AG	AG	AG	AG	GG	AG	GG	GG	AG	AG	AA	GG	AA	AG	AA	AG	AG	AG	AG	AA	AA	AG	GG	AG	AG	GG	GG	GG	AG	AA	AG	AG
Peach_AO_0103987	1	31414691	AA	AA	AA	AG	AA	AA	AA	AA	AA	AA	AG	AA	AA	AG	AG	AA	AG	AA	AG	AA	AG	AA	GG	AA	AA	AG	AG	AA	AA	AA	AG	AA	AA	AA	AA	AA	AA	AG	AG	AA	AA	AA	AA	AA	AA	AA	GG
Peach_AO_0106439	1	32516245	GG	GG	GG	GG	GG	AG	AG	AG	GG	AG	GG	GG	GG	GG	GG	GG	AG	AA	GG	GG	GG	GG	GG	GG	GG	GG	GG	GG	GG	AG	GG	AA	GG	GG	GG	GG	GG	GG	GG	GG	GG	GG	GG	GG	GG	GG	GG
Peach_AO_0109142	1	33535183	GG	GG	GG	GG	GG	GG	GG	GG	AG	GG	GG	GG	GG	GG	GG	GG	GG	GG	GG	GG	GG	AG	AG	GG	AG	GG	GG	GG	AG	GG	AG	GG	AA	GG	GG	GG	GG	GG	GG	GG	GG	GG	GG	AG	GG	AA	AG
Peach_AO_0111291	1	34584406	GG	AG	GG	GG	GG	GG	GG	GG	GG	AG	GG	GG	AG	AG	AG	GG	AG	GG	AG	AG	GG	AG	GG	GG	GG	GG	GG	GG	AG	GG	GG	GG	AG	AA	GG	GG	GG	GG	GG	AG	AA	GG	AG	GG	GG	GG	AA
Peach_AO_0113484	1	35348329	AA	AG	AG	AG	AG	GG	AG	AG	AG	GG	GG	AA	AG	AA	AA	AA	AG	GG	AA	AA	AG	AG	AG	AA	AG	AG	AA	GG	AG	GG	GG	GG	AG	AG	AG	AG	AG	AA	AG	AG	AG	AG	AA	AG	GG	GG	GG
Peach_AO_0114733	1	35904960	GG	GG	GG	GG	AG	GG	GG	AA	GG	GG	AG	GG	AA	GG	GG	GG	GG	GG	GG	GG	GG	GG	GG	GG	GG	GG	GG	GG	GG	GG	GG	GG	GG	GG	GG	GG	GG	GG	GG	GG	GG	AG	GG	GG	GG	GG	GG
Peach_AO_0119141	1	37428603	GG	GG	GG	GG	GG	GG	GG	GG	GG	GG	GG	--	GG	AG	GG	GG	--	GG	AG	AG	GG	AA	AG	GG	GG	GG	GG	GG	AG	GG	GG	GG	AA	GG	GG	GG	GG	GG	GG	AG	AG	AG	AG	AG	GG	GG	GG
Peach_AO_0124799	1	39916532	AG	GG	GG	GG	GG	GG	GG	GG	GG	GG	GG	GG	GG	GG	GG	AG	GG	GG	AG	GG	GG	GG	GG	GG	GG	GG	GG	AG	GG	GG	GG	GG	GG	GG	GG	GG	GG	GG	GG	GG	GG	GG	GG	GG	GG	GG	GG
SNP_IGA_132888	1	40676070	GG	GG	GG	AG	GG	GG	GG	GG	GG	GG	GG	GG	AG	AG	GG	GG	GG	AG	GG	GG	GG	AG	GG	GG	AG	AG	GG	GG	GG	GG	GG	GG	GG	GG	GG	GG	AG	AG	AG	GG	GG	GG	GG	GG	GG	GG	AA
SNP_IGA_131988	1	41182809	AA	AA	AA	AA	AA	AG	AG	AA	AG	AG	AA	AG	AA	AA	AA	AA	AA	AG	AA	AA	AA	AA	AG	AA	AA	AA	AA	AG	AA	AG	AA	AG	AA	AA	AA	AA	AA	AG	AG	AA	AA	AA	AG	AA	AA	AA	AA
SNP_IGA_131589	1	41291271	AA	--	AA	AC	AA	AA	AC	AA	AA	AA	AC	AA	AA	AA	AA	AA	AA	AA	AC	AA	AC	AA	--	AA	AA	AA	AA	AA	CC	AA	AC	AA	AA	AA	AC	AC	AA	AA	AA	AC	AA	AA	AA	AA	AA	AA	AA
Peach_AO_0131025	1	41803059	GG	GG	GG	GG	GG	GG	GG	GG	GG	GG	GG	GG	GG	GG	GG	AG	GG	GG	AG	GG	GG	GG	GG	AG	GG	GG	GG	GG	GG	GG	GG	GG	GG	GG	GG	GG	GG	GG	GG	GG	GG	GG	GG	GG	GG	GG	GG
Peach_AO_0132959	1	42220572	AG	AA	GG	GG	AG	GG	AG	GG	GG	GG	GG	GG	GG	AA	GG	AA	GG	AA	AG	GG	AG	AA	AG	AG	AG	AG	GG	GG	AG	GG	GG	GG	AA	GG	AG	AG	AG	GG	GG	AG	AG	AG	AG	AG	GG	AA	AG
Peach_AO_0133803	1	42484469	AG	GG	GG	GG	GG	AG	AA	GG	AG	AG	GG	GG	GG	GG	GG	AG	GG	AG	AG	GG	AG	AG	GG	AG	GG	GG	GG	AA	AG	AG	GG	AG	GG	AG	AG	AG	GG	GG	GG	AG	GG	GG	GG	GG	GG	GG	GG
Peach_AO_0135989	1	43150046	AG	--	AG	GG	GG	AG	AG	GG	AG	AG	GG	GG	AG	AA	GG	AG	GG	AG	GG	GG	GG	AA	GG	GG	--	GG	AG	AG	GG	AG	GG	AG	--	GG	GG	GG	AG	AG	AG	GG	GG	GG	AG	GG	GG	GG	AG
Peach_AO_0700058	2	140290	GG	AA	AA	GG	GG	GG	AG	GG	GG	AG	GG	GG	AG	GG	AG	GG	GG	GG	GG	AG	AG	GG	GG	GG	GG	GG	GG	GG	GG	GG	GG	GG	AG	GG	AG	AG	GG	GG	GG	GG	GG	GG	GG	GG	GG	GG	GG
Peach_AO_0144443	2	583815	AA	AA	AA	AA	AA	AA	AA	AA	AA	AA	AA	AA	AG	AA	AA	AA	AA	AA	AA	AG	AA	AA	GG	GG	AA	AA	--	AA	AG	AA	AA	AG	AA	AA	AA	AA	AA	AA	AA	AA	AA	AA	AA	AA	AA	AG	AA
Peach_AO_0145081	2	655598	GG	AG	GG	AG	AA	GG	GG	AA	GG	GG	AG	AG	GG	AA	AG	AG	GG	AG	AG	AG	GG	AG	GG	GG	GG	GG	GG	GG	GG	GG	AA	GG	GG	GG	GG	GG	AG	GG	GG	AG	AG	GG	GG	AG	AG	GG	AG
Peach_AO_0147639	2	849097	AC	AA	AA	AC	AA	AC	CC	AC	AA	AA	AC	AC	AA	AA	AC	AA	AC	AA	AA	AA	AC	AA	AA	AA	AC	AA	AA	AA	AA	AC	AC	AA	AA	AC	CC	CC	AC	AA	AA	AA	AA	AC	AA	AC	AA	AA	AC
Peach_AO_0152711	2	1838553	CC	CC	CC	CC	CC	CC	CC	CC	AC	CC	CC	CC	CC	CC	CC	AC	CC	CC	CC	CC	CC	AC	AC	CC	CC	AC	CC	AC	AC	CC	CC	CC	CC	AC	CC	CC	CC	AC	CC	CC	CC	CC	CC	CC	AC	AC	CC
SNP_IGA_143796	2	2264724	AC	CC	CC	CC	AC	CC	CC	CC	AC	CC	CC	CC	AC	AC	AA	AC	CC	CC	AC	AA	CC	AC	AC	AC	CC	AC	CC	AC	AC	CC	CC	AA	CC	CC	CC	CC	AC	AC	CC	AC	AC	CC	CC	AC	CC	AC	AC
SNP_IGA_357326	2	2305718	GG	AG	AG	AA	GG	GG	GG	AG	GG	AG	AA	AG	AA	AA	GG	AG	AG	AG	AG	AA	AA	AG	AG	AG	GG	GG	GG	GG	GG	GG	AG	GG	AG	AG	GG	GG	AA	GG	GG	AG	AA	AA	AA	AA	GG	GG	AA
Peach_AO_0160919	2	2579105	CC	CC	CC	AA	AC	CC	CC	AA	CC	CC	AC	AA	CC	AA	AC	AA	AA	AC	AC	AC	CC	AC	AC	AC	CC	AC	AC	CC	CC	CC	AA	AC	AA	AA	CC	--	AC	CC	AC	AC	CC	AA	AA	AC	CC	CC	CC
Peach_AO_0162094	2	2718230	GG	GG	AG	AG	GG	AA	AG	GG	AG	AA	AG	AG	GG	GG	AG	GG	AG	AG	AG	GG	AG	AG	AG	GG	AA	AG	GG	AG	AG	AA	GG	AG	GG	AG	AG	AA	GG	GG	GG	AG	AG	AG	GG	GG	AA	AA	AG
SNP_IGA_147371	2	2719554	AG	AA	AA	AG	AG	AA	AA	GG	AA	AA	AG	AG	AA	AG	AA	AG	AG	AG	AA	AA	AA	AA	AG	AG	AA	AA	AG	AA	AA	AA	GG	AA	GG	AG	AA	AA	AG	AA	AG	AA	AA	AG	GG	AG	AA	AA	AA
SNP_IGA_152082	2	3011359	GG	GG	GG	GG	AG	GG	AG	GG	GG	GG	AG	GG	GG	AG	AG	AG	GG	GG	AG	AA	AG	AG	GG	GG	GG	AG	GG	GG	GG	GG	GG	AG	GG	GG	AG	GG	GG	GG	GG	AG	AG	GG	GG	GG	GG	GG	AG
SNP_IGA_152330	2	3031253	GG	GG	GG	AG	GG	AG	AG	GG	GG	GG	GG	AG	GG	GG	GG	GG	AG	GG	GG	GG	GG	GG	GG	GG	AG	GG	GG	GG	GG	AG	AG	GG	GG	AG	AG	AA	GG	GG	GG	GG	GG	AG	GG	GG	GG	GG	AG
Peach_AO_0168395	2	3139519	CC	AC	CC	AC	AA	CC	CC	AA	CC	CC	AC	CC	CC	AA	CC	AA	CC	AC	AC	AA	CC	AC	AC	CC	CC	AC	AC	CC	CC	CC	AC	AC	AC	AC	CC	CC	AC	CC	AC	AC	AC	CC	AC	AC	AC	CC	AC
Peach_AO_0170328	2	3244841	AG	AG	AG	AA	AA	AA	AA	AA	AG	AA	AG	AA	AA	AG	AG	AG	AA	AA	AG	AG	AA	AG	AG	AG	AG	GG	AG	AA	AA	AA	AA	AG	AA	AA	AA	AA	AA	AG	AG	AG	AA	AA	AA	AG	AA	AG	AG
SNP_IGA_156749	2	3321712	GG	GG	GG	AG	AG	GG	GG	AA	GG	GG	AG	GG	GG	AG	GG	AG	GG	--	GG	GG	GG	GG	AG	GG	GG	GG	GG	GG	GG	GG	AG	GG	GG	AG	GG	GG	AG	GG	AG	GG	GG	GG	AG	AG	AG	GG	GG
SNP_IGA_153767	2	3323657	AG	GG	GG	AG	GG	AG	AG	GG	GG	GG	AG	AG	AG	GG	GG	GG	AG	GG	GG	GG	GG	GG	AG	GG	AG	AG	AG	GG	GG	AG	AG	GG	GG	AG	AG	AA	GG	GG	GG	GG	GG	AG	GG	GG	GG	AG	AG
SNP_IGA_160222	2	3686481	AG	GG	AG	AG	AG	AG	AG	AA	AG	AG	AA	GG	GG	AG	AG	AG	GG	AA	GG	GG	AG	GG	AA	GG	AG	AG	AG	AG	GG	AG	AG	AG	AG	AG	AG	GG	AG	GG	AG	GG	GG	GG	AG	GG	AA	AG	AG
Peach_AO_0176788	2	3819744	GG	AG	GG	GG	GG	GG	AG	GG	GG	GG	GG	GG	GG	GG	GG	GG	GG	GG	AG	GG	AG	GG	GG	AG	GG	GG	AG	GG	AG	GG	GG	GG	GG	GG	AG	GG	GG	AG	AG	AG	GG	GG	GG	GG	GG	GG	GG
SNP_IGA_161939	2	3820438	CC	AC	CC	CC	CC	CC	AC	CC	CC	CC	CC	CC	CC	CC	CC	CC	CC	CC	AC	CC	AC	CC	CC	AC	CC	CC	AC	CC	AC	CC	CC	CC	CC	CC	AC	CC	CC	AC	AC	AC	CC	CC	CC	CC	CC	CC	CC
SNP_IGA_158884	2	3985996	--	AC	AA	AC	CC	AC	CC	AC	AC	AA	AC	AC	CC	AA	--	AA	AC	AC	AA	AA	AC	AA	AC	AA	CC	CC	AA	AA	AA	AC	AC	AA	AA	AC	CC	CC	AC	AA	AA	AA	AA	AC	AA	AC	AA	AC	AC
Peach_AO_0179160	2	4017495	AA	AG	AA	AG	AA	GG	AG	AA	AG	AG	AA	AG	AA	AA	AA	AA	AG	AG	AA	AA	AA	AA	AA	AA	AA	GG	AA	AG	AA	GG	AA	AG	AA	AA	AG	GG	AA	AA	AA	AA	AA	AG	AA	AG	AG	AA	AG
Peach_AO_0179725	2	4077957	GG	GG	AG	AG	GG	GG	AG	AG	GG	GG	GG	GG	GG	AA	GG	AA	GG	GG	AA	AG	AG	AA	AA	GG	AG	GG	AG	GG	AG	GG	AG	AG	AG	AA	AG	GG	AG	AG	AA	AA	GG	GG	AG	GG	AG	AG	GG
Peach_AO_0180156	2	4105410	AA	AG	GG	AG	AG	AG	AG	AG	GG	GG	AA	AG	AA	AG	AA	AG	AG	AG	AG	AG	GG	AG	GG	GG	GG	AG	AG	AG	AG	AG	GG	AG	GG	GG	AG	AA	GG	AG	GG	AG	GG	AG	GG	AG	GG	GG	AA
SNP_IGA_167438	2	4292234	AG	AG	AG	AG	GG	AA	AG	GG	AA	AA	GG	AA	AA	AG	AG	AG	AA	AG	AG	AA	AG	AG	GG	AG	GG	AA	GG	AA	AG	AA	AG	AA	AG	GG	AG	AA	GG	AG	GG	AG	AA	AA	AG	AG	AG	AG	AA
SNP_IGA_168362	2	4370308	AG	GG	GG	GG	AG	AA	GG	AG	AG	AG	AA	GG	GG	GG	AG	GG	GG	AA	GG	GG	GG	GG	GG	GG	GG	GG	AG	AG	GG	AA	GG	AG	GG	GG	GG	--	GG	GG	GG	GG	GG	GG	GG	GG	AG	GG	GG
Peach_AO_0184496	2	4440215	AA	AA	AA	AA	AA	AA	AG	AA	AA	AG	AG	AA	AA	AG	AG	AG	AG	AG	AG	AG	GG	AG	AA	AG	AG	AG	AA	AA	AA	AA	AA	AG	AG	AA	AG	AA	AA	AA	AA	AG	AG	AG	AG	AA	AA	AG	AG
SNP_IGA_170392	2	4446363	AG	GG	AG	GG	AG	AG	GG	AG	AG	AA	AG	GG	AG	GG	AA	GG	AG	AA	GG	AG	AG	GG	GG	AG	GG	GG	AG	AG	GG	AG	GG	AG	AG	GG	GG	GG	GG	GG	GG	GG	AA	AG	AG	GG	AG	AG	GG
Peach_AO_0185721	2	4508731	AG	AA	GG	AG	GG	AA	AA	GG	AA	AA	GG	AG	AA	AG	AG	AG	AG	AG	AG	AG	AA	AG	AG	AG	GG	AA	GG	AA	AG	AA	AG	AA	GG	GG	AA	AA	AG	AG	GG	AG	AG	AG	GG	AG	AG	AA	AG
SNP_IGA_171584	2	4514217	AG	AG	AA	AA	AA	AA	AA	AA	AG	AA	AA	AA	AG	AA	AA	AA	AA	AA	AA	AA	AA	AA	AA	AG	AA	AA	AA	AG	AG	AA	AG	AA	AA	AA	AA	AA	AG	AG	AA	AA	AA	AA	AA	AA	AA	AA	AA
SNP_IGA_171628	2	4515925	AG	AG	GG	GG	GG	GG	GG	GG	AG	GG	GG	GG	AG	GG	GG	GG	GG	GG	GG	GG	GG	GG	GG	AG	GG	GG	GG	AG	AG	GG	AG	GG	GG	GG	GG	GG	AG	AG	GG	GG	GG	GG	GG	GG	GG	GG	GG
Peach_AO_0186262	2	4533190	AC	AC	AA	AA	AC	AC	AA	AA	CC	CC	AC	AC	CC	AA	AA	AC	AA	AC	AA	AC	AC	AA	AC	AC	AA	AC	AC	CC	AC	AC	AC	AC	AA	AA	AA	AA	AC	CC	AA	AA	CC	AA	AA	AC	CC	CC	AA
Peach_AO_0187124	2	4564053	AA	AA	AG	AG	AG	AG	AA	AG	AG	AG	AG	AG	AA	GG	AA	GG	AG	GG	GG	GG	AA	GG	GG	AG	GG	AG	AG	AG	AG	AG	AG	GG	GG	GG	AA	AA	AG	AG	GG	GG	AG	AG	GG	AG	GG	AG	AA
SNP_IGA_172993	2	4567816	AA	AA	AA	AA	AA	AG	AA	AA	AG	AG	AA	AA	AA	AG	AA	AG	AG	GG	AG	AG	AA	AG	AA	AG	AA	AA	AA	AG	AA	AG	AA	GG	AG	AA	AA	AA	AA	AA	AA	AG	AA	AG	AG	AA	AG	AA	AA
Peach_AO_0187887	2	4637337	AG	AA	AA	AA	AA	AA	AA	AA	AG	AA	AA	AA	AG	AA	AA	AA	AA	AA	AA	AA	AA	AA	AA	AA	AA	AA	AA	AG	AG	AA	AG	AA	AA	AA	AA	AA	AG	AG	AA	AA	AA	AA	AA	AA	AA	AA	AA
SNP_IGA_174391	2	4662703	GG	AG	AG	AG	AG	AG	AG	AG	GG	GG	GG	AG	GG	AG	GG	AG	AG	GG	AG	GG	AG	AG	AG	AG	AA	AG	AG	GG	AG	--	AG	GG	AG	AA	AG	AG	AG	AG	AA	AG	GG	AG	AG	AG	AG	AG	AG
SNP_IGA_174747	2	4680882	AG	AG	AG	AG	AA	AG	GG	AG	AG	AG	AA	AG	AG	AA	AA	AA	AG	AA	AG	AG	GG	AA	AG	AA	AG	GG	AA	AG	GG	AG	AG	AA	AA	AA	GG	GG	GG	AG	AG	AG	GG	AG	AG	AG	AA	GG	AG
SNP_IGA_174947	2	4694500	AG	AG	AG	GG	GG	GG	GG	AG	AA	GG	GG	GG	AG	GG	GG	GG	GG	GG	AG	GG	GG	GG	GG	AG	AG	GG	GG	AA	AA	GG	AG	GG	GG	GG	GG	GG	AA	AG	AG	AG	GG	GG	GG	GG	AA	GG	GG
SNP_IGA_174955	2	4694706	AA	AA	AA	AG	AG	AA	AA	AA	AA	AA	AA	AG	AA	AG	AA	AG	AA	AA	AA	AA	AA	AG	GG	AA	AG	AA	AG	AA	AA	AA	AG	AA	AG	GG	AA	AA	AA	AG	AG	AA	AA	AA	AA	AG	AA	AA	AA
SNP_IGA_167905	2	4720630	AG	AG	AG	AG	AG	AG	AG	AG	AG	GG	AG	AG	AG	AG	AG	AG	AG	AG	AG	AG	GG	AG	AG	GG	AG	AG	AG	AG	AG	AG	AG	GG	AG	AG	AG	AA	AG	AG	AG	AG	AG	AG	AG	AG	AG	AG	AG
SNP_IGA_176218	2	4788540	AG	AA	AA	AA	AA	AA	AA	AA	AG	AA	AA	AA	AG	AA	AA	AA	AA	AA	AA	AG	AA	AA	AG	AA	AA	AG	AA	AG	AG	AA	AA	AA	AA	AA	AA	AA	AG	AA	AA	AA	AG	AA	AA	AA	AG	AG	AA
SNP_IGA_176737	2	4820421	AA	AA	AA	AG	AG	AA	AA	AA	AA	AA	AG	AG	AA	AG	AA	AG	AA	AA	AA	AA	AA	AG	AG	AA	AG	AA	AG	AA	AA	AA	GG	AA	AG	GG	AA	AA	AA	GG	AG	AA	AA	AA	AA	AG	AA	AA	AG
Peach_AO_0192090	2	4941273	AG	AA	GG	AA	AA	AG	AA	AG	AG	AG	AG	AA	AA	AA	GG	AA	AA	AG	AA	AA	AA	AA	AA	AA	AA	AA	AG	AG	AA	AG	AA	AG	AA	AA	AA	AA	AG	AA	AA	AA	AA	AA	AA	AA	AG	AA	AA
SNP_IGA_179897	2	5009605	AC	AA	AC	AC	AC	AA	AC	AC	AC	AA	AC	AC	AC	AC	CC	AC	AA	AA	AC	--	AC	AC	AC	AC	AC	AC	--	AC	AC	AA	AC	AC	AC	AC	AC	AC	AC	AC	AC	AC	CC	AA	AA	AC	AC	AC	AC
Peach_AO_0189318	2	5079545	AG	GG	GG	GG	GG	GG	GG	GG	AG	AG	GG	GG	AA	GG	AG	GG	GG	GG	GG	GG	AG	GG	GG	GG	GG	GG	GG	AG	AG	GG	AG	GG	GG	GG	GG	GG	AG	AG	GG	GG	AG	GG	GG	GG	GG	AG	GG
Peach_AO_0193033	2	5102194	AA	AC	AA	AA	AA	AC	CC	AA	AA	AC	AA	AC	AA	AA	AA	AA	AC	AA	AC	AA	AC	AA	AC	AA	AC	AA	AA	AA	AC	AC	AA	AA	AA	AA	CC	AC	AA	AA	AC	AC	AC	AC	AC	AC	AA	CC	AA
SNP_IGA_180421	2	5102377	AA	GG	AG	AA	AA	GG	GG	AA	AA	GG	AA	GG	AG	AG	AG	AA	GG	AG	AA	AA	AA	AA	GG	AA	GG	AG	AA	AG	AA	GG	AG	AG	AG	AA	GG	GG	AG	AA	AA	AA	AA	GG	AA	GG	AA	GG	--
SNP_IGA_180431	2	5103229	AA	GG	AG	GG	GG	AG	AG	GG	AA	AG	GG	GG	AG	GG	AG	AG	GG	AG	AG	GG	AG	GG	GG	GG	GG	AA	AG	AA	AA	AG	GG	AG	GG	GG	AG	GG	AG	GG	AG	AG	AG	GG	AG	GG	AG	AG	GG
SNP_IGA_180853	2	5122123	GG	AG	AG	AA	AG	AG	AG	AA	GG	AG	AG	AA	GG	AA	GG	AG	AA	AG	AA	AA	AG	AA	AA	AA	AA	AG	AG	GG	AG	AG	AA	AG	AA	AA	AG	AA	AG	AA	AA	AA	AA	AA	AA	AA	AG	AA	AG
SNP_IGA_181266	2	5127533	AA	AG	AG	GG	AG	AA	AG	GG	AA	AA	GG	AG	AG	GG	AG	AG	AG	AG	GG	AG	GG	GG	GG	GG	GG	AG	AG	AA	GG	AA	GG	AG	GG	GG	AG	AG	AG	GG	GG	GG	AG	AG	GG	AG	AG	GG	AG
SNP_IGA_181396	2	5132554	GG	AG	AG	AA	AG	GG	GG	AA	GG	GG	AA	GG	--	AA	AG	AG	GG	AG	AA	GG	AA	AA	AA	AA	AA	AG	AG	GG	AA	GG	AA	AG	AA	AA	GG	GG	AG	AA	AA	AA	GG	GG	AA	GG	AG	AA	AG
SNP_IGA_181795	2	5174169	AA	AA	AA	AA	AA	AG	AA	AA	AG	AG	AA	AA	AA	AG	AA	AG	AG	GG	AG	AG	AA	AG	AA	AG	AA	AA	AA	AG	AA	--	AA	GG	AG	AA	AA	AA	AA	AA	AA	AG	AG	AG	AG	AA	AG	AG	AG
SNP_IGA_181830	2	5177352	GG	GG	GG	GG	GG	GG	GG	GG	GG	GG	GG	GG	GG	AG	GG	AG	AG	AG	AG	AG	GG	AG	GG	AG	GG	GG	GG	GG	GG	GG	GG	AG	AG	GG	GG	GG	GG	GG	GG	AG	AG	AG	AG	GG	GG	AG	AG
Peach_AO_0194620	2	5212859	AG	GG	AG	GG	AG	AG	AG	GG	AA	AG	AG	GG	AG	AG	GG	AA	AG	AA	AG	AG	AG	AG	GG	AG	GG	AG	GG	AA	AG	AG	GG	AA	AG	GG	AG	GG	AG	GG	GG	AG	GG	AG	AG	GG	AG	GG	GG
SNP_IGA_182783	2	5226790	AG	AA	AA	AA	AA	AA	AA	AA	AG	AA	AA	AA	AG	AG	AA	GG	AG	AG	AG	AG	AA	AG	AA	AG	AA	AG	AA	AG	AA	AA	AA	AG	AG	AA	AA	AA	AG	AA	AA	AG	AA	AG	AG	AA	AA	AA	AA
Peach_AO_0194847	2	5228091	GG	AG	GG	GG	GG	GG	GG	GG	GG	GG	GG	GG	GG	GG	GG	GG	GG	GG	GG	AG	GG	GG	AG	GG	AG	AG	GG	GG	AG	GG	GG	GG	GG	GG	GG	GG	GG	GG	GG	GG	AA	GG	GG	GG	GG	AA	AG
SNP_IGA_182843	2	5229709	GG	GG	GG	GG	GG	GG	GG	GG	GG	GG	GG	GG	GG	AG	GG	AG	AG	AG	AG	AG	GG	AG	GG	AG	GG	GG	GG	GG	GG	GG	GG	AG	AG	GG	GG	GG	GG	GG	GG	AG	GG	AG	AG	GG	GG	GG	GG
SNP_IGA_183730	2	5284150	GG	GG	AG	GG	AG	AG	GG	GG	AG	AG	AG	GG	AG	AG	AG	AG	AG	AA	AG	AG	GG	AG	GG	AG	GG	AG	GG	AG	GG	AG	GG	AA	AG	GG	GG	GG	GG	GG	GG	AG	GG	AG	AG	GG	AG	GG	AG
SNP_IGA_184177	2	5318111	CC	AA	AA	AA	AA	AC	AA	AA	CC	AC	AC	AA	CC	AC	AA	CC	AA	AC	AC	AC	AA	AC	AC	AA	AA	CC	AA	CC	AA	AC	CC	--	AA	AA	AA	AA	CC	AA	AA	AC	AA	AA	AA	AA	AC	AC	AC
Peach_AO_0196332	2	5321975	--	AG	AA	AA	AA	AG	AA	AA	AG	AG	AG	AA	AG	AG	AG	AG	AA	AG	AG	AG	AA	AG	AG	AA	AA	AG	AG	AG	GG	AG	AG	AG	AA	AA	AA	AA	AG	AA	AG	AG	AA	AA	AG	AA	AG	AG	AG
SNP_IGA_184675	2	5348734	AG	GG	AG	AA	AG	GG	AG	AA	AG	GG	AG	AG	AG	AG	GG	AG	GG	GG	GG	AG	AA	AG	AG	AG	AA	AG	AG	AG	GG	GG	AA	GG	AG	AA	AG	AG	AA	AA	AG	GG	AA	GG	GG	AG	AG	AG	AG
SNP_IGA_184725	2	5351801	AG	GG	AG	AA	AG	GG	AG	AA	AG	GG	AG	AG	AG	AG	GG	AG	GG	GG	GG	AG	AA	AG	AG	AG	AA	AG	AG	AG	GG	GG	AA	GG	AG	AA	AG	AG	AA	AA	AG	GG	AA	GG	GG	AG	AG	--	AG
Peach_AO_0197034	2	5362844	AA	AA	AA	AA	AA	AA	AA	AA	AA	AA	AA	AA	AA	AA	AA	AA	AG	AG	AA	AG	AA	AA	AA	AG	AA	AA	AA	AA	AA	AA	AA	AA	AG	AA	AA	AA	AA	AA	AA	AA	GG	AG	AG	AA	AA	AG	AA
Peach_AO_0197208	2	5395692	AG	GG	GG	GG	GG	GG	GG	GG	AG	GG	GG	GG	AG	GG	GG	AG	GG	GG	AG	GG	GG	GG	GG	GG	GG	AG	GG	AG	AA	GG	AG	GG	GG	GG	GG	GG	AG	GG	AG	AG	GG	GG	AG	GG	AG	GG	GG
Peach_AO_0197844	2	5429866	CC	CC	CC	AA	CC	CC	CC	AC	CC	CC	CC	AC	CC	AC	CC	CC	CC	CC	CC	CC	AC	AC	AC	AC	AC	CC	AC	CC	CC	CC	AC	CC	AC	AA	CC	AC	CC	AA	AC	CC	CC	CC	CC	AC	CC	CC	AC
Peach_AO_0197914	2	5434219	AG	AA	GG	GG	GG	AG	AA	GG	AG	AG	GG	AG	AG	GG	GG	AG	AG	GG	AG	GG	AG	GG	AG	GG	GG	AG	GG	AG	AG	AG	AG	GG	GG	GG	AA	AG	AG	GG	AG	AG	GG	AG	AG	AG	AG	AG	GG
SNP_IGA_187693	2	5535434	AG	GG	AG	GG	AA	GG	GG	AG	AG	GG	AA	AG	AG	GG	GG	AG	AG	AG	AG	AG	AG	GG	AG	AG	GG	AG	GG	AG	AG	GG	AG	GG	AG	GG	GG	GG	AA	GG	AG	AG	AG	AG	AG	GG	AG	AG	GG
Peach_AO_0199732	2	5540871	CC	CC	CC	CC	CC	AC	CC	CC	AC	AC	CC	CC	CC	CC	CC	CC	CC	AC	CC	CC	CC	CC	CC	CC	CC	CC	CC	AC	CC	AC	CC	AC	CC	CC	CC	CC	CC	CC	CC	CC	CC	CC	CC	CC	AC	CC	CC
SNP_IGA_188199	2	5566329	GG	AA	GG	GG	AG	AG	AA	AG	GG	AG	GG	AG	AG	AG	AA	AG	AA	AG	AG	AA	AG	AG	AG	AG	AG	AG	AG	GG	AG	AG	GG	AG	AG	GG	AA	AG	AG	GG	GG	AG	AA	AA	AA	AG	GG	AA	AG
SNP_IGA_188434	2	5578811	AG	GG	GG	GG	GG	GG	GG	GG	AG	GG	AG	GG	AG	GG	GG	AG	GG	GG	GG	GG	AG	GG	GG	GG	GG	AG	GG	AG	GG	GG	AG	GG	GG	GG	GG	GG	AG	GG	GG	GG	GG	GG	GG	GG	GG	GG	GG
SNP_IGA_188478	2	5581617	AG	AA	AA	AA	AA	AA	AA	AA	AG	AA	AA	AA	AG	AA	AG	AG	AA	AA	AA	AA	AG	AA	AA	AA	AA	AG	AG	AG	AA	AA	AG	AA	AA	AA	AA	AA	GG	AA	AA	AA	AG	AA	AA	AA	AA	AG	AA
SNP_IGA_182585	2	5601791	AG	AA	AA	AA	AA	AA	AA	AA	AG	AA	AA	AA	AG	AA	AA	AG	AA	AA	AA	AA	AA	AA	AA	AA	AA	GG	AA	AG	AA	AA	AA	AA	AA	AA	AA	AA	AG	AA	AA	AA	AA	AA	AA	AA	AA	AA	AA
Peach_AO_0200664	2	5630944	GG	AG	GG	GG	AG	AA	AG	AG	AG	AA	AG	AG	GG	GG	GG	GG	AG	AG	GG	GG	GG	GG	GG	GG	GG	GG	AG	AG	GG	AA	GG	AG	GG	GG	AG	AG	AG	AG	GG	GG	AG	AG	AG	AG	AG	AG	AG
Peach_AO_0201612	2	5673295	AG	GG	GG	GG	GG	GG	AG	GG	AG	GG	GG	GG	AG	GG	GG	AG	GG	GG	GG	GG	AA	GG	AG	GG	GG	GG	GG	AG	GG	GG	AG	GG	GG	GG	AG	GG	AG	GG	GG	GG	GG	GG	GG	GG	GG	AG	GG
Peach_AO_0202138	2	5710883	AG	AG	AG	AG	AG	GG	AG	AG	GG	GG	AG	AG	GG	AG	GG	AG	GG	GG	AG	AA	AG	AG	AG	AG	AG	AG	AG	GG	AG	GG	AG	AA	AG	AG	AG	AG	GG	AG	AG	AG	AA	GG	GG	AG	AG	AG	AG
Peach_AO_0202140	2	5711035	AC	CC	CC	CC	CC	CC	CC	CC	AC	CC	CC	CC	AC	CC	CC	AA	CC	CC	CC	CC	AC	CC	CC	CC	CC	CC	CC	AC	CC	CC	AC	CC	CC	CC	CC	CC	AC	CC	CC	CC	CC	CC	CC	CC	CC	CC	CC
SNP_IGA_194110	2	5869184	AC	AC	AA	AA	AC	CC	AC	AC	AC	CC	AC	AC	AC	AC	AC	AC	CC	CC	CC	AC	AC	AC	AC	AC	AC	AC	AC	AC	--	CC	AC	CC	AC	AA	AC	AC	AC	AA	AA	CC	AC	CC	CC	AA	CC	AC	AA
Peach_AO_0205180	2	5923201	AG	GG	GG	GG	GG	GG	GG	GG	AG	GG	GG	GG	AG	GG	GG	AG	GG	GG	GG	GG	AG	GG	GG	GG	GG	GG	GG	AG	GG	GG	AG	GG	GG	GG	GG	GG	AG	GG	GG	GG	GG	GG	GG	GG	GG	GG	GG
Peach_AO_0204865	2	5942986	AA	AG	AA	AA	AG	AG	AG	AG	AG	AG	AG	AG	AA	AG	AG	AG	AG	AG	AG	AG	AG	AG	AA	AG	AG	AG	AG	AG	AG	AG	AA	AG	AG	AA	AG	AA	AG	AA	AA	AG	AG	AG	AG	AA	AG	AG	AA
SNP_IGA_195139	2	6010814	AG	GG	GG	GG	GG	GG	GG	GG	AG	GG	GG	GG	AG	GG	GG	AA	AG	AG	GG	GG	AG	GG	AG	AG	AG	GG	GG	AG	AG	GG	AG	GG	AG	GG	GG	GG	AG	GG	GG	GG	--	AG	AG	GG	GG	AG	GG
SNP_IGA_195166	2	6012309	AC	AA	AA	AA	AA	AC	AA	AA	CC	AC	AC	AA	AC	AA	AC	AC	AA	AC	AA	AC	AC	AA	AC	AA	AC	AA	AC	CC	AC	AC	AC	AC	AA	AA	AA	AA	AC	AA	AA	AA	AC	AA	AA	AA	AC	AC	AA
Peach_AO_0205735	2	6023134	CC	CC	AC	CC	CC	CC	CC	CC	CC	CC	CC	CC	CC	CC	CC	CC	CC	CC	AC	CC	CC	CC	CC	CC	CC	CC	CC	CC	AC	CC	CC	CC	CC	CC	CC	CC	CC	CC	AC	AC	CC	CC	CC	CC	AC	CC	CC
SNP_IGA_228674	2	6060332	AA	AA	AA	AA	AA	AA	AA	AA	AA	AA	AA	AA	AG	AG	GG	GG	AA	AA	GG	GG	AA	AG	AA	AA	--	AG	AA	AA	AA	AA	AA	AG	AA	AA	AA	--	GG	AA	AA	GG	GG	AA	AA	AA	AA	GG	AA
SNP_IGA_198699	2	6133796	AC	AC	AA	AA	AC	AC	AA	AA	AC	CC	AC	AC	AA	AC	AA	AC	AA	AC	AC	CC	AC	AC	AC	AA	AA	AC	AA	AC	AC	AC	AA	CC	AA	AA	AA	AC	AC	AA	AA	AC	CC	AA	AA	AA	AC	CC	AA
SNP_IGA_200451	2	6190127	AG	GG	GG	GG	GG	GG	AG	GG	GG	AG	GG	AG	GG	GG	GG	GG	GG	GG	GG	AG	AA	GG	GG	GG	GG	GG	GG	GG	GG	GG	GG	GG	GG	GG	AG	AG	GG	GG	GG	GG	AG	GG	GG	GG	AG	GG	GG
SNP_IGA_200478	2	6191876	AG	AG	AG	GG	AG	AA	AA	AA	AA	AA	AA	AA	AG	GG	AG	AG	AA	AA	AG	AG	AA	GG	AG	AG	AG	GG	GG	AA	AG	AA	AG	AG	AG	GG	AA	AA	AG	GG	AG	AG	AA	AA	AA	GG	AG	AA	GG
Peach_AO_0210009	2	6193755	AC	AC	AC	CC	AC	AA	AA	AA	AA	AA	AA	AA	AC	AC	AC	AA	AA	AA	AA	AA	AA	AC	AC	AC	AC	AC	CC	AA	AC	AA	AC	AA	AC	CC	AA	AA	AC	CC	AC	AA	AA	AA	AA	CC	AA	AA	CC
SNP_IGA_203064	2	6223545	GG	GG	GG	GG	GG	GG	GG	GG	AG	GG	GG	GG	AG	GG	GG	AA	GG	GG	--	GG	GG	GG	GG	GG	GG	GG	GG	AG	GG	GG	AG	GG	GG	GG	GG	GG	AG	GG	GG	--	GG	GG	GG	GG	GG	GG	GG
Peach_AO_0212893	2	6288967	GG	AG	AG	GG	AA	AG	AG	AA	AG	GG	AG	AG	AG	GG	AA	AG	AA	AG	AG	AG	GG	GG	AG	AG	AG	GG	AG	AG	AA	AG	AG	GG	AG	GG	AG	AG	AA	GG	AG	AG	AG	AA	AA	GG	GG	AG	GG
Peach_AO_0216402	2	6551912	AA	AG	AG	AA	GG	GG	GG	GG	AG	AG	GG	AA	AA	AG	GG	AG	GG	GG	GG	AG	AG	AG	AG	AG	AA	AG	AG	AG	GG	GG	AA	GG	AG	AA	GG	GG	AA	AA	AG	GG	AG	GG	GG	AA	GG	GG	AA
SNP_IGA_196912	2	6640623	AC	AA	AC	AA	AC	AC	AC	AC	AC	AC	AC	AC	AC	AA	AA	AC	AC	AA	AC	AA	AC	AA	AA	AA	AC	AA	AA	AC	CC	AC	AC	AA	AA	AA	AC	AC	AC	AA	AC	AC	AA	AC	AC	AA	AC	AA	AA
Peach_AO_0218824	2	6751025	GG	AG	AG	GG	AG	AG	GG	GG	AA	AA	GG	AA	AG	GG	AG	AG	GG	AG	AG	AG	AG	GG	AG	GG	AG	GG	AG	AA	AG	AG	AG	AG	GG	GG	GG	AG	AA	GG	AG	AG	AG	GG	GG	GG	AA	AA	GG
Peach_AO_0223873	2	6897499	AA	AG	AA	AA	AA	AA	AA	AA	AG	AG	AA	AG	AA	AA	AG	AA	AA	AA	AA	AA	AG	AA	AA	AA	AA	AA	AA	AA	AG	AA	AA	AA	AA	AA	AA	AA	AG	AA	AA	AA	AA	AA	AA	AA	AA	AG	AA
Peach_AO_0224938	2	7132111	AA	AG	AG	AA	GG	GG	GG	GG	GG	AG	GG	AA	AG	AG	GG	GG	GG	GG	GG	GG	GG	AG	AG	AG	AG	AG	AA	GG	GG	GG	AG	GG	AG	AA	GG	AG	AG	AG	AG	GG	GG	GG	GG	AG	AG	GG	AA
SNP_IGA_203896	2	7143087	AA	AA	AG	AA	AG	AG	AG	AG	GG	GG	AG	AA	AA	AA	AG	--	AG	AG	GG	GG	GG	AA	AG	AG	AA	AA	AA	GG	GG	AG	AA	GG	AG	AA	AG	AG	AG	AA	AG	GG	GG	AG	AG	AA	GG	GG	AA
Peach_AO_0214825	2	7337955	AG	GG	GG	GG	AG	GG	GG	AG	AG	GG	AG	GG	GG	GG	AG	GG	AG	AG	GG	GG	AG	GG	GG	AG	AG	GG	GG	GG	AG	GG	GG	GG	AG	GG	GG	GG	GG	GG	GG	GG	GG	AG	AG	GG	AG	GG	GG
Peach_AO_0228102	2	7448169	GG	AG	GG	GG	GG	AG	AA	AG	AG	GG	GG	GG	AG	GG	GG	AG	AG	GG	GG	GG	AA	GG	AG	GG	AG	GG	GG	AG	GG	AG	AG	GG	GG	GG	AA	AG	AG	AG	GG	GG	AG	AG	AG	AG	GG	AA	GG
Peach_AO_0222875	2	8328315	AA	AA	AA	AA	AA	AC	CC	AC	AA	AA	AA	AA	AA	AA	AA	AA	AC	AC	AA	AA	AA	AA	AA	AA	AA	AA	AA	AA	AA	--	AA	AA	AA	AA	CC	AA	AA	AA	AA	AA	AA	AC	AC	AA	AA	AA	AA
Peach_AO_0280324	2	8937322	AA	AA	AA	AA	AA	AG	AA	AA	AG	AA	AA	AA	AA	AA	AA	AA	AA	AA	AA	AG	AA	AA	AG	AA	AA	AA	AA	AG	AA	AG	AG	AA	AA	AA	AA	AA	AA	AA	AA	AA	AA	AA	AA	AA	AG	AA	AA
Peach_AO_0242934	2	8966099	AA	AA	AA	AA	GG	AA	AG	AG	AA	GG	GG	AG	AA	AG	--	AG	AG	GG	GG	--	AG	AG	AA	AG	AG	AG	AA	AA	GG	AA	AA	GG	AG	AA	AG	AA	AG	AA	AA	GG	AG	AG	AG	AA	AA	AA	AA
SNP_IGA_457217	2	9133742	AA	AA	--	AA	AA	AG	AG	AA	AG	AA	AA	AA	AA	AA	AG	AA	AG	AA	AA	AG	AG	AA	AA	AA	AA	AA	AA	AA	AA	AG	AG	AA	AA	AA	AG	AG	AA	AA	AA	AA	GG	AA	AA	AA	AA	AG	AA
Peach_AO_0254938	2	10303360	GG	GG	GG	GG	GG	AA	AG	GG	AG	AG	GG	AA	AG	GG	GG	AG	AG	AG	GG	GG	GG	GG	AG	GG	GG	GG	AG	AG	GG	AA	AA	AG	GG	GG	AG	AG	GG	GG	GG	GG	GG	GG	GG	GG	AG	AA	GG
Peach_AO_0238372	2	10989084	GG	GG	AG	AA	AA	GG	GG	GG	GG	GG	GG	GG	GG	GG	GG	GG	GG	GG	GG	GG	GG	GG	AA	GG	--	GG	GG	AG	GG	GG	GG	GG	GG	AG	GG	GG	GG	GG	GG	GG	GG	AG	AG	GG	GG	GG	GG
Peach_AO_0258719	2	11219824	GG	GG	AG	GG	GG	GG	AG	GG	AG	GG	GG	GG	GG	GG	AG	GG	GG	GG	GG	GG	AA	GG	AG	GG	AG	GG	GG	GG	GG	GG	GG	GG	GG	GG	AG	GG	GG	GG	GG	GG	GG	GG	GG	GG	GG	AG	GG
Peach_AO_0260252	2	11738618	AC	CC	AA	AA	AA	AA	AA	AA	AA	AA	AA	AA	AA	AA	AA	AA	AA	AA	AC	AA	AA	AA	AA	AA	AA	AA	AC	AA	AC	AA	AA	AA	AA	AA	AA	AA	AA	AC	AA	AC	AC	AA	AA	AC	AA	AA	AA
SNP_IGA_251591	2	12008999	AG	AA	GG	AA	GG	GG	GG	GG	GG	GG	GG	GG	AA	AG	GG	GG	GG	GG	AG	GG	GG	AG	GG	GG	AA	GG	AG	GG	AG	GG	AG	GG	AG	AG	GG	GG	AG	AG	GG	AG	GG	AG	GG	GG	AG	GG	AA
SNP_IGA_252165	2	12073180	AG	AA	AA	AA	AG	AA	AG	AG	AA	AG	AG	AA	AA	AG	GG	GG	AG	AG	AG	AA	GG	AG	AA	AG	AA	AG	AG	AA	AG	AA	AA	AG	AG	AA	AG	AA	AA	AG	AA	AG	AA	AG	AG	AG	AA	AA	AA
Peach_AO_0266586	2	12651749	--	AA	GG	AA	GG	AG	AA	AG	AG	GG	AA	AA	AA	AG	AG	AG	AA	AA	AG	AA	AA	GG	AG	AA	AG	AG	GG	GG	AA	AG	GG	GG	AA	GG	AA	AG	AA	GG	GG	AG	AA	AA	AG	AG	GG	AA	GG
Peach_AO_0267535	2	12792357	GG	AA	GG	AG	GG	GG	GG	GG	GG	GG	GG	GG	AG	GG	GG	GG	GG	GG	AG	AG	GG	GG	GG	GG	GG	GG	GG	GG	AG	GG	GG	GG	GG	AG	GG	GG	GG	GG	GG	AG	AG	GG	GG	GG	GG	GG	AG
SNP_IGA_260361	2	13496430	AA	AG	--	AG	AA	AG	GG	AA	AA	AG	AA	AG	AA	AA	AA	--	AG	AG	AA	AG	GG	--	AG	AG	AA	AA	AG	AA	AA	AG	AA	AA	AA	AA	GG	AG	AA	AG	AG	AA	GG	AA	AA	AA	AA	GG	AA
Peach_AO_0271121	2	13622216	GG	GG	GG	GG	GG	AG	GG	GG	AG	GG	GG	GG	GG	GG	GG	GG	GG	GG	GG	GG	GG	GG	GG	AG	AG	GG	AG	AG	GG	AG	GG	AG	AG	GG	GG	GG	GG	AG	GG	GG	GG	GG	GG	GG	AG	GG	GG
Peach_AO_0278036	2	15091329	AG	AA	AA	AA	AG	AG	AG	AG	AG	AA	AA	AA	AA	AA	AA	AA	AG	AA	AA	AG	AG	AA	AA	AG	AG	AG	AA	AG	AG	AG	AA	AA	AA	AG	AG	AA	AG	AA	AA	AA	AG	AA	AA	AA	AG	AA	AA
Peach_AO_0281661	2	15766432	CC	AC	CC	CC	AC	AA	AC	AC	AC	AC	CC	CC	AC	CC	CC	AC	AC	AC	AC	AC	CC	AC	AA	AC	AC	CC	CC	AC	CC	AA	AC	AC	CC	CC	AC	AC	CC	AC	AC	AC	CC	CC	CC	CC	AC	AC	CC
Peach_AO_0281894	2	15863212	CC	CC	CC	AC	CC	AC	CC	CC	AC	CC	CC	AC	CC	AC	AC	AC	CC	CC	CC	AC	CC	CC	AC	CC	CC	CC	AC	AC	CC	AC	AA	AC	AC	CC	CC	CC	CC	CC	CC	CC	CC	CC	CC	CC	AC	CC	CC
SNP_IGA_269327	2	16486499	CC	AC	CC	CC	CC	AC	AC	CC	AC	CC	CC	CC	CC	AC	CC	CC	CC	CC	CC	CC	AC	AC	CC	CC	CC	AA	CC	AC	CC	AC	AC	CC	CC	CC	AC	CC	AC	AC	AC	CC	CC	CC	CC	CC	AA	CC	CC
SNP_IGA_260373	2	17552314	AA	AG	AA	AA	AA	AA	AG	AA	AA	AA	AA	AA	AG	AA	AA	AA	AA	AA	AA	AG	GG	--	AG	AA	AA	GG	AG	AA	AA	AA	AA	AA	AA	AA	AG	AA	AA	AG	GG	AA	AG	AA	AA	AA	AA	AA	AA
SNP_IGA_274310	2	17586634	GG	AG	--	GG	AG	AG	AG	AG	GG	AG	AG	GG	AG	GG	GG	AG	AG	AG	GG	GG	AG	GG	AA	AG	GG	AG	GG	AG	GG	AG	GG	AG	GG	GG	AG	AG	GG	GG	GG	AG	AG	GG	GG	AG	GG	AG	GG
SNP_IGA_277343	2	18737462	GG	AG	GG	GG	GG	GG	GG	GG	GG	GG	GG	AG	GG	GG	GG	AA	GG	GG	GG	GG	GG	AG	AG	GG	AG	GG	AG	AG	GG	GG	AG	AG	GG	GG	GG	GG	GG	AG	AG	AG	GG	GG	GG	AG	GG	GG	GG
SNP_IGA_281035	2	20533271	AG	AG	GG	GG	AG	GG	GG	AG	GG	AG	GG	GG	AG	AG	AG	GG	AG	GG	GG	AG	AA	AA	AG	AG	GG	AG	AG	GG	AG	GG	AG	GG	GG	AG	GG	GG	AG	AG	AG	GG	AG	GG	AG	AG	GG	GG	AG
Peach_AO_0296302	2	20945107	AC	CC	CC	CC	CC	AC	CC	CC	CC	CC	CC	AC	CC	CC	CC	CC	CC	CC	CC	CC	CC	CC	CC	CC	CC	CC	AC	CC	CC	AC	CC	CC	CC	CC	CC	CC	CC	CC	CC	CC	CC	CC	CC	CC	AC	AC	CC
Peach_AO_0299755	2	21973816	GG	AG	GG	GG	AG	GG	GG	AG	GG	GG	AG	GG	AG	GG	GG	GG	GG	GG	GG	GG	GG	GG	GG	GG	AG	AG	GG	GG	GG	GG	AG	GG	GG	GG	GG	GG	AG	GG	GG	GG	GG	GG	GG	GG	GG	GG	GG
Peach_AO_0300408	2	22278831	CC	CC	AC	CC	AC	AA	AC	CC	AC	AC	CC	AC	CC	CC	CC	AC	AA	AC	AC	CC	CC	AC	AC	AC	CC	CC	AA	AA	AC	AA	CC	AA	CC	CC	AC	AC	CC	CC	CC	AC	CC	AC	AC	AA	AC	AC	CC
Peach_AO_0306693	2	25274693	GG	GG	GG	GG	GG	GG	GG	AG	GG	GG	AA	GG	GG	GG	AG	AG	AG	GG	AG	GG	GG	AG	GG	AG	GG	AG	AG	GG	AA	GG	GG	GG	--	GG	GG	GG	GG	GG	AG	AG	GG	GG	AG	GG	GG	GG	GG
SNP_IGA_289486	2	25622574	GG	GG	GG	GG	GG	AG	AG	GG	GG	AG	GG	GG	GG	GG	GG	GG	AG	AG	GG	GG	GG	GG	AG	GG	GG	GG	GG	AG	GG	AG	GG	AG	GG	GG	AG	GG	GG	GG	AG	GG	GG	GG	GG	GG	GG	AA	GG
SNP_IGA_291248	3	928900	GG	AG	AG	GG	GG	GG	GG	GG	GG	GG	GG	GG	AG	GG	GG	AG	GG	GG	AG	GG	AG	AG	GG	GG	GG	AG	AG	GG	GG	GG	GG	GG	GG	AG	GG	GG	GG	AG	GG	GG	GG	GG	GG	AG	AG	AG	GG
SNP_IGA_296886	3	3245716	AA	GG	GG	AG	GG	GG	GG	GG	GG	AG	GG	AG	GG	GG	GG	GG	GG	GG	AG	AG	AG	GG	GG	GG	AA	AG	GG	AG	AG	GG	GG	GG	GG	GG	GG	GG	AG	GG	GG	AG	AG	GG	GG	GG	AG	AG	GG
SNP_IGA_298293	3	3836117	CC	CC	AA	CC	CC	AA	AC	AC	AA	AC	AA	CC	AA	AC	AC	CC	AA	AC	AA	AA	CC	AC	AA	AA	AA	CC	AC	AA	AA	AA	CC	AA	CC	AC	AC	AC	CC	CC	AC	AC	AC	AA	AA	AA	AA	AA	AC
Peach_AO_0321721	3	4279221	GG	GG	AG	GG	GG	GG	GG	GG	GG	GG	GG	GG	GG	AG	GG	GG	GG	AG	GG	GG	GG	AG	GG	GG	GG	GG	AG	GG	GG	GG	GG	GG	GG	GG	GG	GG	GG	AG	AG	GG	GG	GG	GG	GG	GG	GG	GG
SNP_IGA_301946	3	4608470	AA	--	AA	GG	AG	GG	GG	AG	AG	AG	--	AG	AG	AA	GG	GG	AG	AG	GG	GG	AG	AA	AA	AG	--	AG	AG	AG	GG	GG	AG	AG	AG	AG	GG	GG	AG	AA	AG	GG	GG	GG	AG	GG	GG	AG	AG
Peach_AO_0325812	3	4970481	AA	AA	AA	AA	AA	AA	AA	AA	AA	AA	AA	AA	AA	AA	AA	AA	AA	AA	AC	AA	AA	AA	AA	AA	AA	AA	AA	AA	AC	AA	AA	AA	AA	AA	AA	AA	AA	AA	AA	AC	AA	AA	AA	AC	AA	AA	AA
Peach_AO_0327111	3	5417250	AG	GG	GG	GG	GG	GG	GG	GG	GG	AG	GG	AG	GG	GG	GG	AG	GG	GG	GG	GG	GG	AG	GG	GG	GG	GG	GG	GG	GG	GG	GG	GG	GG	AG	GG	GG	GG	GG	AG	AG	GG	GG	GG	GG	GG	GG	AG
Peach_AO_0331641	3	6270908	AA	AC	AC	AA	AC	AC	AC	AC	AA	AC	AC	AC	CC	AA	AC	CC	CC	AC	AA	AC	AC	AA	AA	CC	AA	AC	AC	AC	AA	AC	CC	AA	AA	AC	AA	AC	AA	CC	CC	AA	AA	AA	AA	AA	CC	AA	AA
SNP_IGA_311336	3	6658545	GG	GG	GG	GG	AG	GG	GG	AA	GG	GG	AG	GG	AG	AG	GG	--	GG	GG	GG	AG	GG	GG	GG	AG	GG	GG	GG	GG	GG	GG	--	GG	GG	GG	GG	GG	AG	GG	GG	GG	GG	GG	GG	GG	AG	GG	AG
Peach_AO_0334616	3	6869341	AG	AA	AG	AA	AG	AG	AG	AG	AA	AA	AG	AA	AA	AG	GG	AA	AG	AG	AG	AG	AA	AG	AA	AA	AA	AA	AG	AG	GG	AG	AG	AA	AG	AA	AA	AG	AG	AG	AG	AG	AA	AG	AA	AA	AG	AA	AA
Peach_AO_0337084	3	7446271	AG	AG	GG	GG	AG	AG	AG	GG	GG	GG	GG	GG	GG	GG	AG	GG	AG	AG	GG	GG	AG	GG	GG	AG	GG	GG	GG	AG	GG	AG	GG	GG	AA	AG	GG	AG	GG	AG	GG	GG	AA	AG	AG	GG	AG	GG	GG
Peach_AO_0342943	3	8729835	AG	AG	GG	AG	AG	GG	GG	AG	AG	GG	AG	AG	GG	AG	AA	GG	GG	GG	GG	GG	GG	AG	AG	GG	AG	GG	AG	GG	GG	GG	GG	GG	GG	--	GG	AG	AG	GG	AG	GG	GG	AG	AG	AG	GG	AG	AG
SNP_IGA_321724	3	9149144	AG	--	GG	--	GG	GG	GG	GG	AG	GG	GG	AG	GG	GG	GG	GG	AG	GG	GG	GG	GG	GG	AG	GG	AG	GG	GG	GG	GG	GG	GG	GG	GG	GG	GG	GG	GG	GG	GG	GG	GG	AG	GG	GG	GG	GG	AA
SNP_IGA_322698	3	9235322	GG	GG	GG	GG	GG	GG	GG	GG	GG	GG	GG	GG	GG	AG	GG	GG	GG	GG	GG	GG	GG	AG	GG	GG	GG	GG	AG	GG	GG	GG	GG	GG	GG	GG	GG	GG	GG	AG	AA	GG	GG	GG	GG	GG	GG	GG	GG
Peach_AO_0345120	3	9469337	GG	AG	AA	GG	AG	AG	GG	GG	AG	AG	AG	GG	GG	GG	GG	AG	GG	GG	GG	AG	AG	AG	AG	AG	AG	GG	GG	GG	GG	AG	AG	AA	GG	AG	AG	GG	GG	AG	GG	GG	AG	AG	AG	GG	AG	AG	GG
SNP_IGA_433588	3	9949517	--	GG	AA	AA	AG	AG	AG	AG	GG	GG	AA	AG	AA	GG	AA	--	AG	AA	GG	AA	AA	GG	GG	AA	GG	AG	GG	AG	GG	AG	GG	GG	AG	AA	GG	AG	AA	AG	GG	GG	AA	AG	AA	AA	AA	GG	AG
Peach_AO_0347843	3	10098364	AG	GG	GG	GG	GG	AG	GG	GG	AG	AG	GG	GG	GG	AG	GG	GG	GG	GG	GG	GG	GG	GG	GG	GG	GG	GG	AG	GG	GG	AG	GG	AG	GG	GG	AG	GG	AG	GG	GG	GG	GG	GG	GG	GG	GG	GG	GG
Peach_AO_0349525	3	10325940	GG	GG	GG	AA	GG	GG	GG	GG	GG	GG	GG	GG	AG	GG	AA	AG	GG	AG	GG	GG	AG	GG	GG	GG	AG	AG	GG	GG	GG	GG	AG	GG	GG	AA	GG	GG	AG	AG	GG	GG	GG	AG	AG	AG	GG	AG	AG
SNP_IGA_352413	3	10365397	GG	GG	AA	AA	AG	AG	AG	GG	AG	GG	AG	AG	AG	AG	GG	AA	AA	AG	GG	AG	AA	AA	AA	AG	AG	AA	AG	AG	GG	AG	AA	AG	AG	GG	GG	AG	AG	AG	AA	GG	GG	AG	AG	AA	AA	AA	AG
SNP_IGA_327678	3	12960048	AG	AA	AA	AA	AA	AA	AA	AA	AA	AA	AA	AA	AA	AG	AA	AA	AA	AA	AA	AA	AA	GG	AA	AA	AA	AA	AA	AA	AA	AA	AA	AA	AA	AA	AA	AA	AA	AA	--	AA	AA	--	AA	AA	AG	AA	AA
SNP_IGA_811258	3	13261568	GG	GG	GG	GG	AG	AG	GG	AG	GG	AG	GG	GG	GG	AG	GG	GG	GG	AG	GG	GG	AG	GG	GG	AG	AG	GG	GG	AG	GG	AG	AA	AG	GG	GG	AG	AG	GG	AG	GG	GG	AG	GG	GG	AG	GG	GG	GG
Peach_AO_0361572	3	15235439	AA	AG	GG	AG	AA	AA	AA	AA	AA	AG	AG	AA	AA	AG	AA	GG	AG	AA	AG	AG	GG	AG	AG	AG	AG	AA	AG	AA	AG	AA	AG	AG	AA	AA	AA	AA	GG	AA	AA	AG	AA	AG	AA	AA	AG	AG	GG
SNP_IGA_343534	3	15822701	AA	AA	AA	GG	AA	GG	AG	AG	AG	AG	AG	AA	AG	AA	GG	AG	AG	AG	AA	AG	AG	AG	AG	AG	AG	AA	AA	AG	AA	GG	AG	AG	GG	AG	AG	AG	AG	AG	AA	AA	AG	AG	AG	AG	AG	AG	AG
SNP_IGA_346745	3	16734032	GG	AG	AG	AG	AG	AA	AA	AA	AA	AA	AG	AG	AA	AG	AG	AA	AA	AA	AG	AG	AA	AA	AA	AA	AG	AG	AG	AA	GG	AA	AG	AG	AG	AG	AA	AA	AA	AA	AG	AG	AA	AG	AG	AG	AA	AG	GG
SNP_IGA_350137	3	17781024	GG	GG	GG	AG	GG	GG	GG	GG	GG	GG	GG	GG	GG	GG	AG	GG	GG	GG	GG	GG	GG	GG	GG	GG	GG	AG	GG	GG	GG	GG	GG	GG	GG	GG	GG	GG	GG	GG	GG	GG	GG	GG	GG	GG	GG	GG	AA
Peach_AO_0385299	3	18022995	AC	AC	AC	AC	AC	AA	AA	CC	AC	AC	AC	CC	AC	AC	CC	AC	AC	AA	AC	AC	CC	AC	AA	AA	AC	AC	AC	AA	AC	AA	CC	AC	CC	AC	AA	AA	AC	AA	AA	AC	AA	AA	AA	AC	AA	AA	AC
SNP_IGA_353861	3	18886145	AA	AA	AA	AA	AA	AA	AA	AA	AA	AA	AA	AA	AA	AA	AA	AA	AA	AC	AA	AC	AA	AA	AA	AC	AA	AC	AC	AA	AA	AA	AA	AC	AC	AA	AA	AA	AA	AA	AA	AA	AA	AA	AA	AA	AA	AA	AA
Peach_AO_0389748	3	19318083	AA	AA	AA	GG	AA	AA	AA	AA	AA	AA	AA	--	AA	AG	--	AA	AA	AA	AG	AA	AA	AG	AG	AA	--	AA	AA	AA	AG	AA	AA	AA	AA	AA	AA	AA	AA	--	AA	AG	AA	AA	AA	AA	AA	AA	AG
SNP_IGA_360658	3	20735864	AG	GG	AG	AA	AA	AG	AG	AA	AA	AA	AG	GG	AA	AG	AG	AA	AG	AG	AG	AA	AA	GG	AG	AG	AA	AG	AG	AG	AG	AG	AG	AG	AA	AG	AA	AA	AA	GG	AG	AG	AA	AG	AG	AA	AG	AA	AA
SNP_IGA_360665	3	20736420	GG	GG	GG	GG	GG	GG	GG	GG	AG	AG	GG	GG	GG	GG	GG	GG	GG	GG	GG	GG	AG	GG	GG	GG	GG	GG	GG	GG	GG	GG	AG	GG	GG	AG	GG	GG	GG	AA	AG	GG	GG	GG	GG	GG	AG	GG	GG
Peach_AO_0396763	3	20970746	AG	AG	GG	GG	GG	GG	GG	GG	GG	GG	GG	GG	GG	AG	GG	AG	GG	AG	AG	GG	GG	AG	GG	GG	GG	GG	GG	GG	GG	GG	GG	GG	GG	GG	GG	GG	GG	GG	GG	AG	GG	GG	GG	GG	GG	GG	GG
Peach_AO_0396935	3	21007853	AA	AA	AA	AA	AA	AC	AC	AA	AA	AA	AA	AA	AA	AA	AA	AA	AC	AC	AA	AA	AA	AA	AC	AA	AA	AA	AA	AC	AA	AC	AA	AC	AA	AA	AA	AA	AA	CC	AC	AA	AA	AA	AA	AA	AC	AA	AA
Peach_AO_0113951	3	21269012	GG	GG	GG	AG	AG	GG	GG	GG	GG	GG	GG	GG	GG	GG	GG	GG	GG	GG	GG	GG	GG	GG	GG	GG	GG	GG	AG	GG	GG	GG	GG	GG	GG	AG	GG	GG	AA	GG	AG	GG	AG	GG	GG	GG	GG	GG	GG
SNP_IGA_356939	3	22463349	AG	GG	AG	GG	AG	AG	AG	GG	AG	AG	GG	AG	GG	GG	AG	AG	GG	GG	AG	GG	AG	GG	GG	AG	AG	AG	AG	AG	AG	AG	AG	GG	GG	AG	AA	AG	GG	AG	AG	AG	GG	GG	GG	AG	AG	AG	AG
SNP_IGA_357156	3	22567250	AA	AC	CC	AA	CC	CC	CC	CC	AC	AC	CC	AA	CC	AC	AA	AC	CC	CC	AC	CC	AC	CC	CC	CC	CC	AC	AC	CC	AC	CC	CC	CC	CC	CC	CC	CC	CC	AA	AC	AC	AC	CC	CC	AC	AC	CC	AA
SNP_IGA_357396	3	22613528	AG	AA	AA	--	AG	AG	AG	AA	AG	GG	AA	GG	AA	AA	GG	AG	AA	AA	AG	AA	AA	AA	AA	AA	GG	AG	AA	AG	GG	AG	AG	AA	AA	AA	GG	GG	AA	AG	AA	AG	AA	AA	AA	AA	AA	AG	--
SNP_IGA_357402	3	22613909	AC	AA	AA	CC	AC	AC	AC	AA	AC	CC	AA	CC	AA	AC	CC	AC	AA	AA	AC	AA	AA	AA	AA	AA	CC	AC	AA	AC	CC	AC	AC	AA	AA	AA	CC	CC	AA	AC	AA	AC	AC	AA	AA	AC	AA	AC	CC
Peach_AO_0401556	3	22765645	GG	GG	AG	GG	GG	AA	AG	AG	AG	AG	AG	GG	AA	GG	GG	GG	AG	AA	GG	AG	GG	GG	AG	AG	AG	GG	AG	AG	GG	AA	GG	AG	--	GG	AG	AG	GG	GG	AG	GG	AG	AG	GG	GG	AG	GG	GG
Peach_AO_0398008	3	24656216	AA	AA	AA	AA	AA	AA	AA	AA	AA	AA	AA	AA	AA	AA	AA	AC	AA	AC	AC	AA	AA	AC	AA	AA	AA	AC	AA	AA	AA	AA	AC	AA	AA	AA	AA	AA	AA	CC	AC	AC	AA	AA	AA	AC	AA	AC	AA
SNP_IGA_370266	4	624126	GG	AG	AA	AG	AA	AA	AA	AG	AA	AA	AG	AA	GG	AG	AA	GG	AA	AA	GG	AG	AG	AA	AA	AA	AG	AG	AG	AG	AG	AA	AG	AA	AA	AA	AA	AA	AG	GG	AG	AG	AA	AA	AA	AA	AA	AG	GG
Peach_AO_0407797	4	642433	AA	CC	CC	AC	CC	AC	CC	AC	CC	AC	AC	CC	CC	AC	AC	CC	CC	AC	AC	AC	CC	CC	CC	CC	AC	CC	AA	AC	AC	AC	AC	CC	CC	CC	AC	CC	CC	AC	AC	CC	CC	CC	CC	AC	AC	CC	AC
SNP_IGA_370540	4	647256	GG	AA	AA	AA	AG	AG	AG	AG	AA	AG	GG	AG	GG	AG	AG	GG	AA	AG	GG	AG	AG	AA	AA	AA	GG	AG	GG	GG	AG	AG	GG	AA	AA	AA	GG	AG	GG	AG	AG	AG	AA	AA	AA	AG	AG	AG	AG
SNP_IGA_370547	4	647705	AG	GG	GG	GG	GG	GG	GG	GG	GG	GG	GG	GG	AA	GG	GG	AA	GG	GG	AG	GG	AG	GG	GG	GG	GG	AG	GG	AG	GG	GG	GG	GG	GG	GG	GG	GG	AG	AG	GG	AG	GG	GG	GG	GG	GG	AG	AG
Peach_AO_0407893	4	649740	AG	AA	AA	AA	AA	AA	AA	AA	AA	AA	AA	AA	GG	AA	AA	GG	AA	AA	AG	AA	AG	AA	AA	AA	AA	AG	AA	AG	AA	AA	AA	AA	AA	AA	AA	AA	AG	AG	AA	AG	AA	AA	AA	AA	AA	AG	AG
SNP_IGA_370640	4	657257	GG	GG	AA	AG	AG	AG	AA	GG	AG	AA	AG	AA	GG	AG	GG	GG	AA	GG	GG	GG	AG	AA	GG	GG	AG	AG	GG	GG	AG	AG	AG	AA	AG	AA	AG	AA	AG	GG	AG	AG	AG	AA	AG	GG	AA	AG	AG
SNP_IGA_370997	4	710774	AA	AA	GG	AG	AG	AA	AG	AA	AG	AA	AG	GG	AA	AG	AA	AA	AG	AA	AA	AA	AG	GG	AA	AA	AG	AG	AA	AA	AG	AA	AG	AG	AG	GG	AG	AG	AG	AG	AG	AG	AG	GG	AG	AA	AA	AA	AG
Peach_AO_0408287	4	715110	AA	AC	CC	CC	CC	AA	AC	CC	CC	AA	CC	CC	CC	CC	CC	CC	AC	AC	AC	AC	CC	CC	CC	CC	AC	CC	AA	AC	AC	AA	CC	AC	CC	CC	AC	AC	CC	CC	AC	CC	CC	CC	CC	AC	AA	CC	CC
SNP_IGA_371476	4	751038	AG	AG	AG	AG	AG	AA	AA	AG	GG	AA	AA	AG	AA	AG	AG	AA	AG	AG	AA	AG	AG	AG	AG	--	AA	AG	AA	AA	AG	AA	AA	AG	AG	AG	AA	AA	AA	AA	AA	AG	--	AG	AG	AG	AA	AG	AG
SNP_IGA_371627	4	764307	AC	AC	AA	AA	AC	AC	AC	AC	AA	AA	CC	AC	CC	AC	AC	CC	AA	AC	AC	AA	AC	AA	AA	AA	AC	AA	AC	CC	AA	AC	AC	AA	AA	AA	CC	AC	CC	AC	AA	AC	AA	AA	AA	AC	AA	AC	AC
SNP_IGA_371680	4	770246	GG	AG	GG	GG	AG	AG	AG	GG	GG	GG	AA	AG	AA	GG	GG	AA	GG	AG	AG	AG	AG	GG	GG	GG	AA	GG	AA	AA	GG	AG	AG	GG	GG	GG	AA	AG	AA	AG	GG	AG	GG	GG	GG	AG	GG	AG	AG
Pp04_772922	4	798705	AG	AG	AA	AG	AG	AG	AG	AG	AG	AG	GG	GG	AA	AG	AG	AA	AG	GG	AA	AG	AG	AA	AA	AA	GG	GG	GG	AG	AG	AG	GG	AG	AG	GG	GG	AG	AG	AG	AG	AG	AG	AA	AA	AG	AG	AG	AG
SNP_IGA_372276	4	820988	AA	AA	AA	AA	AA	AA	AA	AA	AG	AA	AA	AG	AA	AA	AA	AA	AG	AG	AA	AA	AG	AA	AA	AA	AA	AG	AA	AA	AG	AA	AG	AG	AG	GG	AA	AA	AA	AA	AA	AG	AG	AA	AA	AA	AA	AA	AA
SNP_IGA_372286	4	821624	AC	AA	CC	AA	AC	AA	AA	AA	AC	AA	AC	CC	AA	AC	AA	AA	AC	AC	AA	AC	AC	CC	AA	AA	CC	AC	AC	AA	AC	AA	CC	AC	AC	CC	AA	AA	AC	AA	AC	AC	AC	AC	AA	AA	AA	AA	AA
Pp04_805581	4	831460	GG	AG	AG	AG	GG	AG	AG	GG	GG	AG	GG	AG	GG	GG	GG	AG	AG	AA	AG	--	AG	GG	GG	GG	GG	GG	AG	AG	GG	--	GG	AG	GG	AG	AG	AG	GG	GG	AG	AG	GG	--	GG	GG	AG	GG	AG
SNP_IGA_372801	4	855728	GG	GG	GG	GG	GG	GG	GG	GG	AG	GG	GG	AA	GG	GG	GG	GG	AG	AG	GG	GG	AG	GG	GG	GG	GG	AG	GG	GG	AG	GG	AA	AG	AG	AA	GG	GG	GG	GG	GG	AG	AG	GG	GG	GG	GG	GG	GG
SNP_IGA_372881	4	861093	AG	AA	GG	AG	AG	GG	GG	AA	AG	GG	AG	AG	AA	AG	AA	AA	GG	GG	AA	AA	AG	GG	AA	AA	AG	GG	AG	AG	AA	GG	GG	GG	AG	GG	GG	GG	AG	AG	GG	AA	AG	AG	AA	AA	GG	AA	AG
SNP_IGA_374121	4	963502	CC	CC	AA	AC	CC	AA	AA	CC	CC	AC	CC	AC	CC	CC	CC	AC	AC	AC	AC	AC	AC	CC	CC	CC	CC	CC	AC	AC	CC	AA	CC	AC	CC	AC	AA	AA	AC	CC	AC	AC	CC	AC	CC	CC	AC	CC	AC
SNP_IGA_374190	4	968754	AA	AA	CC	AC	AA	CC	CC	AA	AA	AC	AA	AC	AA	AA	AA	AC	AC	AC	AC	AC	AC	AA	AA	AA	AA	AA	AC	AC	AA	CC	AA	AC	AA	AC	CC	CC	AC	AA	AC	AC	AA	AC	AA	AA	AC	AA	AC
SNP_IGA_374407	4	990402	GG	GG	AA	AG	GG	AA	AG	GG	GG	AG	GG	AA	AA	GG	GG	AA	AG	AA	AA	AG	GG	AG	GG	GG	GG	GG	AG	AA	AA	AA	GG	AA	GG	AG	AG	AG	GG	AG	AG	AA	GG	AG	GG	AG	AG	GG	AA
SNP_IGA_374412	4	991079	CC	CC	AA	AC	CC	AA	AC	CC	CC	AC	CC	AC	CC	CC	CC	AC	AC	AC	AC	AC	AC	CC	CC	CC	CC	CC	AC	AC	CC	AA	CC	AC	CC	AC	AC	AC	CC	CC	AC	AC	CC	AC	CC	CC	AC	CC	AC
SNP_IGA_374434	4	993777	AG	GG	GG	GG	AG	AG	AG	GG	GG	AG	AG	GG	GG	GG	GG	GG	AG	GG	GG	GG	GG	GG	GG	GG	AG	GG	GG	GG	GG	AG	AG	AG	GG	GG	GG	AG	AG	GG	GG	GG	GG	GG	GG	GG	AG	GG	GG
SNP_IGA_374466	4	998274	AG	GG	GG	GG	AG	AG	AG	GG	GG	AG	AG	GG	GG	GG	GG	GG	AG	GG	GG	GG	GG	GG	GG	GG	AG	GG	GG	GG	GG	AG	AG	AG	GG	GG	GG	AG	AG	GG	GG	GG	GG	GG	GG	GG	AG	GG	GG
SNP_IGA_374931	4	1051727	AG	GG	GG	AG	AG	GG	AG	GG	AG	AG	AG	GG	GG	AG	GG	GG	AG	GG	AG	AG	AG	AG	GG	GG	AA	AA	AG	GG	GG	GG	AA	GG	GG	AG	AG	AG	AA	AG	AG	AG	AG	GG	GG	GG	AG	GG	AG
SNP_IGA_375054	4	1067547	GG	AA	AA	AG	AG	AA	AG	AG	AG	AG	GG	AA	AA	AG	AG	AA	AG	AA	AG	AG	AG	AG	AA	AA	GG	GG	AG	AA	AA	AA	GG	AG	AA	AG	AG	AG	GG	AG	AG	AG	AG	AG	AA	AA	AG	AA	AG
SNP_IGA_375067	4	1068143	GG	AG	AA	GG	GG	AG	GG	GG	GG	GG	GG	GG	GG	GG	GG	GG	GG	AG	GG	GG	GG	GG	GG	GG	GG	GG	AG	AG	GG	AG	GG	GG	GG	GG	AG	GG	GG	GG	AG	GG	GG	GG	GG	GG	GG	GG	GG
SNP_IGA_375338	4	1085743	AG	AA	AA	AA	AA	AA	AA	AA	AG	AG	AA	AA	AA	AG	AG	AA	AG	AA	AG	AA	AG	AG	AA	AA	AA	AG	AA	AA	AA	AA	AG	AA	AA	AG	AA	AA	AA	AG	AG	AG	AG	AG	AA	AA	AG	AA	AA
SNP_IGA_375447	4	1092028	GG	GG	AA	GG	GG	GG	GG	GG	GG	GG	GG	AG	GG	GG	GG	AG	GG	GG	GG	GG	AG	GG	GG	GG	GG	GG	GG	GG	GG	GG	GG	GG	GG	AG	GG	GG	GG	GG	AG	GG	GG	GG	GG	GG	GG	GG	GG
Peach_AO_0411889	4	1104949	--	CC	CC	AC	AC	AC	AA	AC	CC	AC	AA	CC	CC	CC	AC	CC	AA	CC	CC	AC	CC	CC	CC	CC	AA	AA	AC	CC	CC	AC	AA	AA	CC	--	AC	AA	AA	CC	CC	CC	CC	CC	CC	CC	AC	AC	AC
SNP_IGA_375759	4	1122712	AG	GG	AA	GG	AG	GG	AG	GG	AG	GG	AG	GG	GG	AG	GG	GG	AG	GG	AG	AG	AG	AG	GG	GG	AA	AA	AG	GG	GG	GG	AA	GG	GG	AG	AG	AG	AA	AG	AA	AG	AG	AG	GG	GG	GG	GG	GG
SNP_IGA_375785	4	1125206	AG	GG	AA	GG	AG	GG	AG	AG	AG	AG	AA	AG	GG	AG	GG	AG	AG	GG	AG	AG	AA	AG	GG	GG	AA	AA	AG	GG	GG	GG	AA	GG	GG	AA	AG	AG	AA	AG	AA	AG	AG	AG	GG	GG	AG	GG	GG
SNP_IGA_376155	4	1168612	AC	CC	AA	CC	CC	CC	CC	CC	AC	AC	CC	CC	CC	AC	AC	CC	CC	CC	AC	CC	AC	AC	CC	CC	CC	AC	AC	CC	CC	CC	AC	CC	CC	AC	CC	CC	AC	AC	AA	AC	AC	AC	CC	CC	AC	CC	AC
SNP_IGA_376344	4	1179712	AA	GG	AA	AG	GG	AG	AG	GG	AG	AA	GG	AG	GG	AG	GG	GG	AA	GG	AG	GG	AG	AG	GG	GG	AG	AA	AG	GG	GG	AG	AG	AA	GG	AA	GG	AG	AG	AG	AA	AG	AG	AG	GG	GG	AA	AG	AA
SNP_IGA_376396	4	1183902	CC	AC	AA	AC	AA	AC	--	AA	AC	CC	AA	AC	AA	AC	AC	AC	CC	AA	AC	AA	CC	AC	AA	AA	CC	CC	AC	AA	AA	AC	AC	CC	AA	CC	AA	--	AC	AC	AC	AC	AC	AC	AA	AA	CC	AC	CC
SNP_IGA_376402	4	1184650	AG	AG	GG	AG	AG	AG	AA	AG	AG	AA	AA	AG	GG	GG	AG	AG	AA	GG	GG	GG	AG	GG	GG	GG	AA	AG	AG	GG	GG	AG	AG	AA	GG	AG	AG	AA	GG	GG	GG	GG	GG	GG	GG	GG	AA	AG	AA
SNP_IGA_376494	4	1193524	GG	AG	GG	AG	AG	AG	GG	AG	AG	GG	GG	AG	AA	AG	AA	AG	GG	AA	AG	AA	GG	AG	AA	AA	GG	GG	AG	AA	AA	AG	GG	GG	AA	GG	AG	GG	AG	AG	GG	AG	AG	AG	AA	AA	GG	AG	GG
SNP_IGA_376885	4	1225183	AA	GG	GG	GG	GG	GG	GG	GG	AG	AG	GG	GG	GG	AG	AG	GG	GG	GG	AG	GG	AG	AG	GG	GG	GG	AG	AG	GG	GG	GG	AG	AG	GG	AG	GG	GG	AG	AG	AG	AG	AG	AG	GG	GG	AG	GG	AG
SNP_IGA_377137	4	1247668	AA	AA	AA	AA	AG	AA	AG	AG	AA	AA	GG	AA	AA	AA	AA	AA	AA	AA	AA	AA	AA	AA	AA	AA	AA	AA	AA	AA	AA	AA	AG	AA	AA	AA	AG	AG	AA	AA	AA	AA	AA	AA	AA	AA	AA	AA	AA
SNP_IGA_377439	4	1272673	AG	AG	GG	AG	AG	AA	AA	AG	AG	AG	AA	AG	GG	GG	GG	GG	AG	AG	GG	GG	GG	GG	GG	GG	AG	GG	GG	AG	GG	AA	AG	AG	GG	AG	AA	AA	GG	GG	GG	GG	GG	GG	GG	GG	AG	AG	AA
SNP_IGA_377465	4	1274833	GG	AG	AA	AG	AG	AG	AG	AG	AG	AG	AA	GG	GG	GG	AG	AG	AG	AG	GG	GG	AG	GG	GG	GG	GG	AG	AG	AG	GG	AG	AG	AG	GG	GG	AA	AG	GG	GG	AG	GG	GG	GG	GG	GG	AG	GG	AA
SNP_IGA_377470	4	1275080	AA	AG	AA	AG	AG	AG	AG	AG	AG	AG	GG	AG	AA	AA	AA	AG	AA	AG	AA	AA	AG	AA	AA	AA	AA	AG	AG	AG	AA	AG	AG	AG	AA	AG	GG	AG	AA	AA	AA	AA	AA	AA	AA	AA	AG	AA	GG
SNP_IGA_377523	4	1280742	AC	AC	CC	AA	AA	AA	AA	AA	AA	AA	AA	AC	AA	AC	AC	AC	AC	AA	AC	AA	CC	AC	AA	AA	AA	AC	AA	AA	AA	AA	AC	AC	AA	CC	AA	AA	AC	AC	CC	AC	AC	AC	AA	AA	AA	AA	AA
SNP_IGA_377650	4	1289716	AG	AG	AA	GG	GG	AG	AG	GG	AG	AA	GG	GG	GG	AG	AG	GG	AA	GG	AG	GG	AG	AG	AG	GG	GG	AA	AG	GG	GG	AG	AG	AG	GG	AG	GG	AG	AG	AG	AA	AG	AG	AG	GG	GG	AA	AA	GG
SNP_IGA_377808	4	1326792	AG	AA	AA	AA	AA	GG	AA	AA	GG	GG	AA	AA	AA	AG	AG	AA	AA	AG	AG	AA	GG	AG	AA	AA	AA	GG	AG	AG	AA	GG	AG	--	AA	AG	AG	AA	AG	AG	AG	AG	AG	AG	AA	AA	GG	AA	AG
SNP_IGA_377820	4	1327077	AC	AA	AA	AA	AA	AC	AC	AA	AC	CC	AA	AA	AA	AC	AC	AC	CC	AA	AC	AA	CC	AC	AA	AA	AC	CC	AC	AA	AA	AC	AC	CC	AA	AC	AA	AC	AC	AC	AC	AC	AC	AC	AA	AA	CC	AC	AA
SNP_IGA_377815	4	1327092	AG	AA	AA	AA	AA	AG	AG	AA	AG	GG	AA	AA	AA	AG	AG	AG	GG	AA	AG	AA	GG	AG	AA	AA	AG	GG	AG	AA	AA	AG	AG	GG	AA	AG	AA	AG	AG	AG	AG	AG	AG	AG	AA	AA	GG	AG	AA
SNP_IGA_377828	4	1327197	AG	AA	AA	AA	AA	AA	AA	AA	AA	AG	AA	AA	AA	AG	AG	AA	AG	AA	AG	AA	AG	AG	AA	AA	AA	GG	AG	AA	AA	AA	AG	AA	AA	AG	AA	AA	AG	AG	AG	AG	AG	AG	AA	AA	AG	AA	AA
Peach_AO_0414078	4	1340265	AC	CC	CC	CC	CC	CC	CC	CC	CC	AC	CC	CC	CC	AC	AC	CC	AC	CC	AC	CC	AC	AC	CC	CC	AC	AA	AC	CC	CC	CC	AC	CC	CC	AC	CC	CC	AC	AC	AC	AC	AC	AC	CC	CC	AC	CC	CC
SNP_IGA_378809	4	1428345	AC	AA	CC	AA	AA	AC	AC	AA	AC	AC	AA	AA	AA	AC	AA	CC	AC	AA	AC	AA	CC	AC	AC	AA	AA	AC	AA	AA	AA	AC	AA	CC	AA	AC	AA	AC	AC	AC	CC	AC	AC	AC	AA	AA	AC	CC	AA
SNP_IGA_379061	4	1454274	AA	CC	CC	CC	AC	AC	AA	CC	AC	AA	AC	AC	CC	AC	CC	AA	AA	CC	AC	CC	AA	AC	CC	CC	CC	AA	AC	CC	CC	AC	AC	AA	CC	AA	AC	AA	AC	AC	AC	AC	AC	AC	CC	CC	AA	AC	CC
SNP_IGA_379179	4	1469142	AA	CC	AA	CC	AC	AC	AA	CC	AC	AA	AC	AC	CC	AC	AC	AA	AC	CC	AC	CC	AA	AC	AC	CC	AC	AC	CC	CC	CC	AC	AA	AA	CC	AA	AC	AA	AC	AC	AA	AC	AC	AC	CC	CC	AC	AA	CC
SNP_IGA_379278	4	1475981	GG	GG	GG	GG	GG	AG	AG	AG	AG	AG	AG	AG	GG	GG	GG	AA	AG	GG	GG	GG	AG	GG	GG	GG	AG	GG	GG	GG	GG	AG	GG	AA	GG	AG	GG	AG	GG	GG	GG	GG	AG	GG	GG	GG	AG	AG	GG
SNP_IGA_379284	4	1476487	GG	GG	GG	GG	GG	AG	AG	AG	AG	AG	AG	AG	GG	GG	GG	AA	AG	GG	GG	GG	AG	GG	GG	GG	AG	GG	GG	GG	GG	AG	GG	AA	GG	AG	GG	AG	GG	GG	GG	GG	AG	GG	GG	GG	AG	AG	GG
SNP_IGA_379402	4	1483327	GG	GG	GG	GG	GG	AG	AG	AG	AG	AG	AG	AG	GG	GG	AG	AA	AG	GG	GG	GG	AG	GG	GG	GG	AG	GG	GG	GG	GG	AG	AG	AA	GG	AG	GG	AG	GG	GG	GG	GG	AG	GG	GG	GG	AG	AG	GG
SNP_IGA_379622	4	1499695	GG	AA	GG	AA	AA	GG	AG	AG	GG	GG	AG	AG	AA	AG	AG	AG	GG	AG	AG	AA	AG	AG	AG	AA	AA	GG	AG	AG	AA	GG	AG	AG	AA	GG	AG	AG	AG	AG	GG	AG	AA	AG	AA	AA	GG	GG	AG
SNP_IGA_379704	4	1509215	GG	GG	GG	GG	GG	AA	AG	GG	AA	AA	GG	GG	GG	GG	GG	AA	AG	AG	GG	GG	AG	GG	AA	GG	AG	GG	GG	AG	GG	AA	GG	AA	GG	GG	AG	AG	GG	GG	GG	GG	AG	GG	GG	GG	AG	AA	AG
Peach_AO_0415390	4	1515539	AG	GG	GG	GG	GG	AG	GG	GG	AG	GG	GG	AG	GG	AG	AG	GG	GG	AG	AG	GG	AG	AG	AA	GG	AG	AA	AG	AG	GG	AG	AG	GG	GG	AA	AG	GG	AG	AG	AG	AG	GG	AG	GG	GG	AG	AG	AG
Peach_AO_0422948	4	4356545	AG	AA	AA	AA	AA	AG	AA	AA	AA	AG	AA	AG	AA	AG	AA	AA	AG	AA	AG	AA	AA	AA	AG	AA	AA	AG	AG	AG	AG	AG	GG	AA	AA	AA	AG	AA	AA	AA	AA	AA	AG	AG	AA	AG	AG	AG	AG
Peach_AO_0423401	4	4607767	AG	GG	GG	AG	AG	GG	GG	GG	AG	GG	AG	AG	AG	GG	GG	AG	GG	GG	AG	GG	GG	GG	AG	GG	AA	GG	AG	AG	AG	GG	AG	GG	GG	GG	GG	GG	GG	GG	AG	AA	GG	GG	GG	GG	GG	GG	GG
SNP_IGA_388234	4	4942098	GG	GG	AG	AG	AG	AG	AG	GG	AG	AG	AG	GG	AG	AG	AG	AG	AA	AG	GG	AG	GG	AG	AG	GG	AG	AG	GG	AG	AG	AG	AA	AG	AG	AG	AG	AA	AG	AA	AG	AG	GG	GG	GG	AG	GG	AG	AG
SNP_IGA_388266	4	4944337	AC	AC	AA	AC	CC	AC	AA	AC	AC	AC	AC	AC	AC	AC	AC	AC	AC	AC	CC	AC	CC	AC	AC	AC	AC	AC	AA	AC	AC	AC	AC	AC	AC	AC	AA	AC	AC	AA	AA	AC	CC	CC	AC	AC	AC	AA	AC
SNP_IGA_388535	4	4981300	GG	AG	GG	AG	AG	GG	GG	GG	GG	GG	AG	GG	AG	GG	GG	GG	GG	AG	AG	AG	GG	GG	AG	GG	GG	AG	AG	AG	AA	GG	AG	AG	GG	AG	GG	GG	GG	GG	AG	AG	GG	AG	GG	GG	GG	GG	GG
SNP_IGA_388661	4	4981300	GG	AG	GG	AG	AA	GG	GG	GG	GG	GG	AA	GG	AA	GG	GG	GG	GG	AA	AA	AA	--	GG	AG	GG	GG	AG	AA	AG	AA	GG	--	AA	GG	AA	GG	GG	GG	GG	AA	AG	GG	AA	GG	GG	GG	GG	GG
SNP_IGA_388812	4	4989793	CC	CC	AC	CC	CC	AC	CC	CC	AC	AA	CC	CC	CC	CC	AA	CC	AC	AC	CC	CC	CC	CC	CC	CC	AC	CC	CC	CC	CC	--	AC	AA	CC	CC	CC	AC	CC	CC	CC	CC	CC	CC	CC	AC	CC	CC	AC
SNP_IGA_393684	4	5748833	AG	GG	AA	AG	AG	GG	AA	GG	GG	GG	GG	AG	AG	AG	GG	GG	AG	AG	AG	GG	AA	AG	AA	AG	AG	AG	AG	AA	AA	GG	AG	GG	AG	AA	AA	AG	--	GG	AG	AG	GG	GG	GG	AA	AA	AA	GG
SNP_IGA_393740	4	6120411	AA	GG	AA	AA	GG	GG	GG	GG	GG	AG	GG	GG	GG	GG	AG	AG	GG	GG	AG	GG	AG	GG	AG	AG	AG	AG	AG	AG	AG	GG	AG	GG	GG	AG	GG	GG	AG	GG	AG	AA	AG	GG	AG	AA	GG	GG	AG
SNP_IGA_392481	4	6238764	AG	GG	GG	GG	AG	GG	AG	GG	AG	GG	GG	AG	AG	AG	GG	GG	AG	AG	GG	GG	AG	AG	GG	GG	AG	GG	GG	GG	GG	GG	GG	AG	AG	AG	AG	AG	GG	GG	GG	GG	GG	GG	GG	GG	GG	AG	GG
Peach_AO_0429861	4	6545334	AA	AG	AG	AG	AG	AA	AA	GG	AA	AA	GG	AG	AG	AG	AG	AG	AA	AA	AA	AG	AG	AG	AA	AG	AA	AG	GG	AG	AG	AA	AG	AA	AG	GG	AA	AA	AA	AA	AG	AG	AG	GG	AA	AG	AA	AA	AA
Peach_AO_0431742	4	6941369	CC	CC	CC	CC	CC	AC	AC	CC	CC	AC	CC	CC	CC	CC	CC	CC	AC	CC	AC	CC	CC	CC	AC	CC	CC	AC	CC	AC	AC	AC	CC	CC	AC	CC	AC	CC	AC	CC	CC	CC	CC	CC	CC	AC	AC	AA	AC
SNP_IGA_399318	4	7561668	AA	AG	AG	AA	AA	AA	AA	AA	AA	AA	AA	GG	AG	AA	AG	AA	AA	AA	AA	AA	AA	AA	AA	AA	AA	AA	AA	AA	AA	AA	AA	AA	AA	AG	AA	AA	AA	AA	AA	AG	AA	AA	AA	AA	AA	AA	AA
SNP_IGA_399337	4	7563035	AA	AG	AA	AA	AG	AA	AA	AG	AA	AA	AA	AA	AA	AA	AG	AG	AA	AA	AG	AG	AG	AA	AA	AA	AA	AG	AA	AG	AG	AA	AA	AA	AG	AG	AA	AA	AA	AA	AA	AA	GG	AG	AA	AG	AA	AA	AA
Peach_AO_0434693	4	7656304	AG	AG	AG	AG	AG	GG	AG	AG	AG	AG	AG	AG	AG	AG	AG	AG	GG	GG	AG	AG	AG	AG	GG	AG	AG	AG	AG	AG	AG	GG	AG	GG	AG	AG	AG	AG	AG	AG	AG	AG	AG	AG	GG	AG	AG	AG	AG
Peach_AO_0436157	4	7848549	AG	AG	AG	AG	AG	AG	AA	AG	AG	AG	AG	AA	AG	AG	AG	AG	AA	AG	AG	AA	AA	AA	AG	AG	AG	AA	AG	AG	AG	AG	AG	AG	--	AG	AA	AA	AG	AG	AG	AG	AA	AA	AG	AG	AG	AA	AA
SNP_IGA_404442	4	9794906	GG	AG	AG	AG	GG	AG	GG	GG	AG	AG	GG	AG	GG	GG	GG	GG	AG	AG	AG	GG	GG	GG	GG	GG	GG	GG	AG	GG	GG	AG	GG	AG	GG	GG	GG	AG	GG	AA	AA	GG	GG	GG	GG	AG	GG	GG	AG
Peach_AO_0440686	4	10037673	GG	GG	GG	GG	AG	AG	AG	AA	GG	GG	AG	AG	AG	AG	AG	AG	GG	AG	AG	AA	AG	GG	AG	AA	GG	GG	GG	AG	AA	AG	AG	GG	AG	AG	AG	GG	AG	GG	GG	AA	AG	AG	AG	AG	AG	AG	GG
Peach_AO_0440876	4	10082570	GG	GG	GG	GG	GG	GG	GG	GG	GG	GG	GG	AG	GG	GG	GG	AG	GG	GG	GG	GG	AG	GG	GG	AG	GG	GG	GG	GG	GG	GG	AG	GG	GG	AG	GG	GG	AG	GG	GG	AG	GG	GG	GG	GG	GG	GG	GG
Peach_AO_0098704	4	10164107	AG	AG	AG	AG	GG	GG	GG	GG	AG	GG	GG	AG	GG	GG	GG	GG	AG	GG	AG	GG	GG	GG	GG	GG	AG	GG	GG	GG	GG	GG	GG	GG	AG	GG	GG	GG	GG	GG	GG	GG	GG	GG	GG	GG	GG	AG	AG
Peach_AO_0443109	4	10488797	AG	AA	AA	AG	AG	AG	AG	AG	AA	AG	AA	AA	AG	AG	AG	AG	AG	AG	AA	GG	AA	GG	AG	AG	AG	AA	AA	AG	AG	AG	AG	AA	AG	AG	AG	AA	AA	AA	AA	AG	AG	AG	AG	AA	GG	GG	AA
Peach_AO_0448538	4	12346164	GG	AG	AG	GG	GG	GG	GG	GG	AG	GG	GG	AG	AG	GG	GG	GG	GG	GG	AA	AG	AG	GG	AG	GG	GG	GG	GG	GG	AA	GG	GG	GG	AG	AG	GG	GG	AG	GG	GG	AG	AG	AG	GG	AG	GG	GG	AG
Peach_AO_0448986	4	12728111	AC	CC	AC	AA	CC	AC	AC	AC	AC	AC	AA	CC	CC	CC	CC	AA	AC	AA	CC	AA	AC	AC	CC	AA	CC	AC	AA	CC	CC	AC	AC	AC	AA	AC	AC	AC	CC	AA	AC	AC	AC	AC	AC	AC	AC	CC	AC
Peach_AO_0449066	4	12738908	GG	AA	AG	AG	GG	AG	AG	GG	AG	AG	GG	AG	AG	AG	GG	GG	GG	GG	AA	AG	--	GG	AA	GG	AG	AG	GG	AG	AA	AG	GG	AG	GG	AG	AG	AG	AG	GG	AG	AG	AG	GG	GG	GG	AG	AG	AG
SNP_IGA_417637	4	13480284	AC	AC	CC	CC	AC	AC	CC	AC	AC	AA	AC	CC	CC	CC	CC	CC	AA	AC	AC	CC	CC	CC	CC	CC	CC	AC	CC	AC	AC	AC	AC	AC	CC	CC	CC	CC	CC	CC	AC	AC	CC	CC	CC	AC	CC	CC	AC
Peach_AO_0455683	4	14224428	GG	GG	GG	GG	AG	GG	GG	AG	GG	GG	GG	GG	GG	GG	GG	GG	AG	GG	AG	GG	GG	GG	GG	GG	GG	GG	GG	AG	GG	GG	GG	AG	AG	GG	GG	GG	GG	GG	GG	GG	GG	GG	AG	GG	GG	GG	GG
Peach_AO_0462074	4	15022570	AA	AA	AA	AA	AA	AA	AA	AA	AA	AA	AA	AA	AA	AA	AA	AA	AA	AA	AA	AA	AA	--	AA	AA	AA	AA	AG	AA	AA	AA	AA	AA	AA	AA	AA	AA	AG	GG	AG	AA	AA	AA	AA	AA	AA	AA	AA
RosCOS0544-090	4	15947847	AA	AA	AA	AG	AA	AG	AA	AA	AG	AA	AA	AA	AA	AA	AA	AA	AA	GG	AA	AA	AA	AA	AA	GG	AA	AG	AA	AG	AA	AG	AA	AG	AA	AA	AA	AA	AA	AA	AA	AA	AA	AA	AA	AA	AA	AA	AA
Peach_AO_0473140	4	18165144	GG	GG	GG	GG	GG	GG	GG	GG	GG	AG	GG	GG	GG	AG	GG	GG	GG	GG	GG	GG	GG	GG	GG	GG	GG	GG	GG	GG	GG	GG	GG	GG	GG	GG	GG	GG	GG	GG	GG	GG	GG	AG	GG	GG	GG	GG	GG
SNP_IGA_454568	4	19116302	AG	AG	GG	AA	AG	AA	AA	AG	AA	AG	AG	AA	AA	AA	AG	AG	AG	AG	AA	AA	AA	AG	AA	GG	AG	AA	AG	AA	AG	AA	AA	AG	GG	AA	AA	AA	AG	GG	GG	AA	AA	AG	AA	AA	AG	AA	AA
SNP_IGA_482158	4	20293294	AG	AG	AA	AG	AA	AG	AG	AA	AA	GG	AA	AA	AA	AA	AG	AG	GG	AA	AG	AG	AA	AG	AG	AA	AA	AA	AA	AG	AA	AG	AA	GG	GG	AG	AG	AG	AG	AA	AG	AA	AG	AG	AA	AA	AG	AG	AG
SNP_IGA_482309	4	20299505	GG	GG	GG	GG	GG	AG	AG	GG	AA	GG	GG	AG	GG	GG	AG	GG	GG	AG	GG	GG	AG	GG	GG	GG	AG	GG	GG	AG	GG	AG	GG	GG	GG	GG	AG	AG	GG	GG	GG	GG	GG	GG	AG	AA	GG	AG	GG
Peach_AO_0500219	4	21215670	AA	AA	AA	GG	AA	AG	AG	AA	AA	GG	AA	AA	AA	AA	AA	AG	AG	AA	AA	AA	AA	AA	AG	AA	AA	AA	AA	AA	AA	AG	AA	AG	AG	AG	AG	AG	AA	AA	AA	AA	AG	AA	AA	AA	AG	AA	GG
SNP_IGA_509304	4	21455981	GG	GG	AA	--	GG	AA	AA	GG	AA	AA	GG	AG	GG	GG	AG	AG	GG	AA	GG	GG	AG	GG	GG	AA	AA	AG	AG	AG	AG	--	GG	GG	GG	AA	AA	AA	GG	AA	AG	GG	AG	AG	AG	AG	AA	AG	GG
SNP_IGA_511853	4	21663420	GG	AG	GG	GG	GG	AG	AG	GG	GG	AG	GG	GG	GG	GG	AG	GG	AG	GG	GG	AG	GG	AG	AG	GG	GG	GG	AG	AG	GG	AG	GG	AG	GG	AG	AG	AG	AG	GG	AG	GG	GG	GG	GG	GG	AG	AG	GG
SNP_IGA_513211	4	21733503	CC	CC	CC	AC	AA	CC	CC	CC	CC	CC	--	AC	--	AC	CC	CC	CC	AC	CC	AC	CC	AC	AA	AC	AA	CC	AC	CC	CC	CC	CC	CC	CC	AC	CC	CC	CC	AC	AC	CC	AC	CC	CC	CC	CC	AA	AC
SNP_IGA_513502	4	21738205	AA	AA	AA	AA	AG	AA	AA	AG	AA	AA	AG	AA	AA	AA	AA	AA	AA	AA	AA	AG	AA	AA	AA	AA	AA	AA	AA	AA	AA	AA	AA	AA	GG	AA	AA	AA	AA	AA	AA	AA	AG	AA	AG	AA	AG	AA	AA
SNP_IGA_513566	4	21739236	AA	AG	AA	GG	AA	AA	AA	AA	AA	AG	AA	AA	AA	AG	AA	AA	AA	AG	AA	AG	AA	AG	AA	AG	AA	AA	GG	GG	AA	AA	AA	AA	AA	AA	AA	AA	GG	AA	AA	AA	AA	AA	AG	AG	AG	GG	GG
SNP_IGA_517321	4	22052861	AA	AG	AA	GG	AA	AG	AG	AA	GG	AG	AA	AA	AA	AA	GG	AG	AA	AG	AG	AG	AG	AG	AA	AA	AG	AA	AG	GG	AG	AG	AA	AA	AA	AA	AG	AG	AG	AA	AG	AA	AA	AG	AG	AG	AA	GG	AG
SNP_IGA_523841	4	22554138	GG	GG	GG	GG	GG	AG	AG	GG	AA	GG	GG	AG	GG	GG	GG	GG	GG	AG	GG	GG	AG	GG	GG	GG	GG	GG	GG	AG	GG	AG	GG	GG	GG	GG	AG	AG	GG	GG	GG	GG	GG	AG	GG	AG	GG	AG	GG
SNP_IGA_406345	4	22667893	AA	AA	AG	AA	AA	AA	AA	AA	AA	AG	AG	AA	AA	AA	AA	AA	AA	AA	AA	AA	AG	AG	AA	AA	AG	AG	AG	AA	AA	--	AA	AG	AA	AA	AA	AA	AA	GG	AG	AA	AG	AA	AA	AG	AG	AA	AA
SNP_IGA_525630	4	22819979	AA	AG	AG	AA	AA	AG	AG	AA	GG	AA	AA	AG	AA	AA	GG	AA	AA	AG	AA	AA	AG	AG	AA	AA	AA	AA	AA	GG	AG	AG	AA	AA	AA	AA	AG	AG	AG	AG	AG	AA	AG	AG	AA	AG	AA	GG	AA
Peach_AO_0517272	4	23067331	AA	GG	AA	GG	AG	GG	GG	GG	GG	GG	AG	AG	AG	AG	AG	GG	AG	GG	GG	AA	AG	GG	AG	GG	AA	AG	AG	GG	GG	GG	AG	GG	AG	AA	GG	GG	AG	GG	GG	AG	GG	AG	AA	GG	AG	GG	GG
SNP_IGA_531372	4	23450444	AG	AA	AG	AG	GG	GG	GG	AG	GG	GG	GG	GG	AG	AG	AG	AG	GG	GG	AG	GG	GG	AA	GG	GG	AG	AG	AA	GG	AA	GG	AG	AG	GG	GG	GG	GG	AA	AA	AA	AG	AG	GG	GG	GG	GG	GG	AG
SNP_IGA_150863	4	23781825	GG	GG	GG	GG	GG	AG	GG	GG	AG	AG	GG	GG	GG	GG	GG	GG	GG	AA	GG	GG	GG	GG	GG	--	GG	GG	GG	AA	GG	AG	GG	AG	GG	GG	GG	GG	GG	GG	GG	GG	GG	GG	GG	GG	AG	GG	AG
SNP_IGA_540489	4	23985473	AG	GG	GG	AA	AG	AG	AG	AG	AG	AG	AG	GG	GG	GG	GG	AG	AG	AA	AG	GG	AG	GG	GG	AA	AG	AG	GG	AA	GG	AG	GG	GG	AA	AG	AG	AG	AG	GG	GG	GG	AA	AG	GG	GG	GG	AG	AA
Peach_AO_0527873	5	367031	GG	GG	GG	GG	AG	GG	GG	GG	GG	GG	GG	AG	GG	AG	GG	GG	GG	AG	AG	GG	GG	AG	AG	GG	AG	AG	AG	GG	AG	GG	AG	GG	GG	GG	GG	GG	AG	GG	GG	AG	--	GG	GG	GG	GG	GG	AG
Peach_AO_0528479	5	524868	AG	GG	AG	GG	AA	AA	AA	AA	AA	AA	AG	AG	AA	AG	AA	GG	AA	AA	AG	AA	AG	AG	AA	AA	AG	AG	AG	AA	AG	AA	AA	AA	AA	AG	AA	AA	AG	AG	AA	AG	AA	AA	AA	AA	AA	AG	--
Peach_AO_0530016	5	830827	AG	AG	GG	GG	AG	GG	GG	AG	GG	AG	AG	GG	AG	AG	AG	AG	AG	AG	AA	AA	AG	AG	AG	AA	AG	GG	AG	AG	AA	GG	AG	AG	AG	AA	GG	AG	GG	AG	AA	AA	AA	AA	AA	AG	AG	GG	GG
Peach_AO_0531278	5	1106693	AG	AA	AA	AG	AG	AA	AA	AA	AA	AA	AA	AA	AA	AG	AA	AG	AA	AA	AA	AA	AA	GG	AG	AA	AG	AG	AA	AA	AA	AA	AA	AA	AG	AG	AA	AA	AA	--	AG	AG	AA	AA	AA	AA	AA	AA	AG
Peach_AO_0210863	5	1876418	AG	GG	GG	GG	GG	GG	GG	GG	GG	GG	GG	GG	GG	GG	GG	GG	GG	GG	GG	GG	AA	GG	GG	GG	GG	GG	GG	GG	GG	GG	GG	GG	GG	GG	GG	GG	AA	GG	GG	GG	GG	GG	GG	GG	GG	GG	GG
Peach_AO_0539745	5	1973367	AA	AA	AA	AA	AA	AG	AG	AA	AG	GG	AA	AA	AA	AG	AG	AA	AG	GG	AA	AA	AG	AG	AA	AA	AG	AA	AG	AG	AA	--	AG	AG	AG	AA	AG	AG	AA	AA	AG	AA	AA	AG	AA	AG	AA	AA	AA
SNP_IGA_550470	5	2219950	GG	--	GG	GG	GG	GG	AG	GG	GG	GG	GG	GG	GG	GG	GG	GG	GG	GG	GG	GG	GG	GG	GG	GG	GG	GG	GG	GG	GG	GG	GG	GG	GG	GG	AG	GG	GG	GG	GG	GG	GG	GG	GG	GG	GG	GG	GG
Peach_AO_0547040	5	3701933	CC	CC	CC	CC	CC	CC	CC	CC	CC	CC	CC	CC	CC	CC	CC	CC	CC	CC	CC	CC	CC	CC	CC	CC	CC	CC	CC	CC	CC	CC	CC	CC	CC	CC	CC	CC	CC	CC	CC	CC	CC	AC	CC	CC	CC	CC	CC
SNP_IGA_559786	5	4001997	AG	AA	AG	AG	AG	AA	AA	AG	AA	AG	AG	AG	AA	AA	AG	AA	AA	AA	AG	AA	AG	AG	AA	AA	AG	AG	AG	AA	GG	AA	AA	AA	AA	AG	AA	AA	AG	AA	AA	AG	AA	AA	AG	AA	AA	AA	AA
Peach_AO_0548245	5	4003388	AA	AG	AG	AA	AA	AG	AA	AA	AA	AA	AA	AG	AA	AA	AG	GG	AA	AA	AA	AA	AG	AA	AA	AA	AG	AG	AA	AA	AA	AG	AG	AA	AA	AG	AA	AA	AA	AA	AA	AA	AA	AA	AA	AA	AG	AG	AA
SNP_IGA_563930	5	4387202	GG	GG	GG	GG	GG	AG	GG	GG	GG	GG	GG	AG	GG	GG	GG	GG	GG	GG	GG	GG	GG	GG	GG	GG	GG	GG	GG	GG	GG	AG	GG	GG	GG	GG	GG	GG	GG	GG	GG	GG	GG	GG	GG	GG	AG	GG	GG
SNP_IGA_564460	5	4434862	AA	AA	AA	AA	AA	AG	GG	AA	AG	GG	AA	AA	AA	GG	AA	AA	AG	GG	AA	AG	AA	AG	AA	GG	AG	AA	AG	AG	AA	AG	AA	AG	AA	AG	GG	AG	AA	AG	AG	--	GG	GG	GG	AA	AA	AG	AA
SNP_IGA_566286	5	4628591	AA	AA	GG	GG	GG	GG	GG	AA	AA	AG	AA	GG	AA	AG	AA	AG	AG	AG	GG	AA	AA	AG	AA	AA	AG	AA	AA	AG	GG	GG	AA	AG	AA	AA	GG	AG	AA	AA	AA	GG	AG	GG	AA	AA	GG	AA	GG
SNP_IGA_567040	5	4704637	AA	AG	AA	AG	AG	AA	AA	AG	--	AA	AG	AA	AG	AG	AG	AA	AA	AG	AG	AA	AG	AG	AA	AA	AG	AA	AA	AA	AA	AA	AA	AA	AA	AG	AA	AA	GG	AG	AA	AA	AA	AA	AG	AA	AA	GG	AA
Peach_AO_0561310	5	5692352	GG	GG	AA	AG	AG	GG	GG	GG	GG	GG	GG	GG	GG	--	GG	GG	GG	GG	GG	GG	GG	GG	AG	GG	GG	GG	GG	AG	GG	GG	GG	GG	AG	GG	GG	GG	AG	GG	GG	GG	GG	GG	AG	GG	GG	GG	AG
SNP_IGA_574988	5	6207994	AA	AG	AA	AA	AA	AA	AA	AA	AA	AA	AA	AA	AA	AA	AA	AA	AA	AA	AG	AA	AA	AA	AA	AA	AG	AA	AA	AA	AA	AA	AG	AA	AA	AG	AA	AA	AA	AA	AA	AA	AA	AA	AA	AA	AA	AA	AA
SNP_IGA_587003	5	8652820	AA	AA	AA	AA	AA	AG	AG	AG	AA	AA	GG	AG	AA	AA	AA	AA	AG	AA	AG	GG	AG	AG	AA	AG	AA	AA	AG	GG	AA	AG	AA	AA	AA	AA	AA	AA	AA	AA	AA	AA	AG	AG	AG	AG	AG	GG	AA
Peach_AO_0572456	5	8823685	GG	GG	AG	AA	AG	AG	AG	AG	GG	AG	GG	AG	GG	GG	AG	AA	GG	AG	AG	GG	AA	AG	GG	GG	GG	GG	GG	GG	AG	AG	AG	AG	AG	AG	AA	AG	AG	AG	GG	AG	GG	AG	AG	AG	AG	GG	AG
SNP_IGA_590546	5	9965817	AG	AG	AG	GG	GG	GG	GG	GG	GG	AG	GG	GG	AG	GG	GG	GG	AG	AG	GG	AG	GG	GG	GG	GG	GG	GG	GG	GG	GG	GG	GG	AG	AG	GG	GG	GG	AG	GG	AG	AG	AG	AG	GG	AA	AG	AA	GG
Peach_AO_0575699	5	10060161	GG	GG	AG	GG	GG	GG	GG	GG	GG	GG	GG	GG	AG	GG	GG	GG	GG	GG	GG	GG	GG	GG	GG	GG	AG	AG	GG	GG	GG	GG	GG	GG	GG	GG	GG	GG	GG	AG	GG	GG	GG	GG	GG	GG	GG	AA	GG
SNP_IGA_603802	5	17143279	GG	AG	AA	AA	AA	AG	AA	AA	AG	AG	AG	AG	AG	AG	AA	AA	AG	AG	AG	AA	AG	AG	AA	AA	AA	GG	AA	AA	AG	AG	AA	AG	AA	AA	GG	GG	AG	AG	AG	AG	GG	AA	GG	AG	AA	AG	AA
Peach_AO_0592106	5	17674479	GG	GG	GG	GG	GG	GG	GG	GG	GG	GG	GG	GG	GG	GG	GG	GG	AG	GG	GG	GG	GG	GG	GG	GG	GG	GG	AG	GG	GG	GG	GG	GG	AG	GG	GG	GG	GG	AA	GG	GG	GG	GG	GG	GG	GG	GG	GG
SNP_IGA_617507	6	1020059	AG	AA	AA	AG	AA	AG	AA	AA	AA	GG	AA	AG	GG	AG	GG	AA	GG	AA	AA	AG	AA	AG	AA	AG	AA	AA	AA	AA	AG	AG	AA	AG	AG	AG	AA	AG	AA	AA	AA	AG	GG	AG	AG	AG	AG	AA	AG
SNP_IGA_616508	6	1146841	AA	AG	AA	AG	AG	AG	GG	AA	GG	AA	AA	GG	AA	AG	AG	GG	AG	AG	AG	AG	AG	AG	GG	GG	AG	GG	GG	AG	AA	AG	AG	AG	AG	AA	AG	AG	AG	AA	AG	AA	AG	AG	AG	GG	AA	AG	AG
Peach_AO_0604218	6	4537581	GG	AG	GG	GG	GG	GG	AG	GG	AG	AG	GG	GG	AG	AG	AG	GG	GG	GG	AG	GG	AG	AA	GG	AG	GG	AG	GG	AG	AG	GG	AG	GG	GG	GG	GG	AG	AA	GG	GG	AG	AG	AG	GG	GG	GG	GG	AG
SNP_IGA_620661	6	5120397	GG	AG	AA	AG	AG	AA	AA	AG	AA	AA	AG	AA	AG	AA	AG	AA	AA	AA	AA	AG	AG	AG	AA	AA	AA	AG	AG	AG	AA	AA	AA	AA	AA	AA	AG	AG	GG	AA	AA	AA	AG	AA	AA	AG	AA	AG	AG
SNP_IGA_628833	6	7975190	AG	AA	AG	AA	AG	AA	AA	GG	AA	AG	AG	AG	AG	AA	AA	AA	AG	AA	GG	AG	AA	AG	GG	AG	AG	AA	AG	AA	GG	AA	AA	AG	GG	AA	AG	AG	AA	GG	AG	GG	AG	AA	GG	GG	AG	GG	AA
Peach_AO_0616408	6	8804636	GG	GG	GG	GG	AA	GG	GG	AG	GG	GG	AG	GG	GG	AG	GG	AG	GG	GG	GG	AG	GG	GG	GG	GG	GG	GG	GG	GG	GG	GG	GG	GG	AA	GG	GG	GG	GG	AA	AG	GG	AG	GG	AG	GG	GG	GG	GG
SNP_IGA_632049	6	8830971	GG	GG	GG	GG	AG	GG	GG	GG	GG	GG	GG	GG	GG	GG	AG	AG	GG	GG	AG	GG	GG	GG	GG	GG	GG	GG	GG	GG	GG	GG	GG	GG	GG	AG	GG	GG	GG	AA	AG	AG	AA	GG	GG	GG	GG	GG	GG
Peach_AO_0617940	6	9518935	AA	AG	AA	GG	AG	GG	GG	AG	AG	AG	AG	GG	AG	AG	GG	AG	GG	GG	AG	GG	AG	AG	GG	AG	AG	AG	AA	GG	AA	GG	AG	GG	AG	GG	GG	GG	AA	GG	AG	AG	GG	AG	AG	AA	GG	GG	AG
snp_scaffold_6_9991340	6	10234687	CC	AC	CC	AC	CC	CC	CC	CC	CC	CC	CC	AC	CC	AC	CC	CC	AC	CC	AC	CC	CC	AC	CC	CC	AC	AC	CC	CC	CC	CC	CC	AC	CC	CC	CC	CC	AC	CC	CC	AC	CC	CC	AC	AC	CC	CC	CC
Peach_AO_0620892	6	10645870	AA	CC	AC	CC	AC	AC	AA	AC	CC	CC	CC	CC	AC	CC	AC	CC	AC	AC	AC	AC	CC	CC	AC	AC	CC	AC	CC	AC	AC	AC	CC	CC	CC	CC	AC	CC	AC	CC	CC	AC	CC	CC	CC	CC	CC	AA	CC
Peach_AO_0621229	6	10706106	AG	AG	AA	GG	GG	AG	AG	GG	GG	GG	GG	AG	AG	GG	GG	GG	AG	AG	AG	AG	AA	GG	AA	AG	GG	AG	AG	AA	AA	AG	AG	GG	AG	AG	AG	GG	AG	GG	AG	AG	AG	AG	AG	AG	AG	GG	GG
SNP_IGA_638547	6	10931269	GG	GG	GG	GG	GG	GG	GG	GG	GG	AG	GG	GG	GG	GG	GG	GG	GG	GG	GG	GG	GG	GG	GG	GG	GG	GG	GG	GG	GG	GG	GG	AG	GG	GG	GG	GG	GG	GG	GG	GG	GG	GG	GG	GG	GG	GG	GG
SNP_IGA_639875	6	11200762	AC	CC	CC	CC	CC	CC	CC	CC	CC	CC	CC	CC	AC	CC	CC	CC	CC	CC	CC	CC	CC	CC	CC	CC	CC	CC	CC	CC	CC	CC	CC	CC	CC	CC	CC	CC	AC	--	CC	CC	CC	CC	CC	CC	CC	CC	CC
SNP_IGA_640400	6	11327555	AC	CC	AC	CC	CC	CC	CC	CC	CC	CC	CC	CC	AC	CC	CC	CC	CC	CC	CC	CC	CC	CC	CC	AC	CC	CC	CC	AC	CC	CC	CC	CC	CC	AC	CC	CC	AC	CC	CC	CC	CC	AC	CC	CC	CC	CC	CC
Peach_AO_0624750	6	11356573	AG	GG	GG	GG	GG	GG	GG	GG	GG	GG	GG	GG	AG	GG	GG	GG	GG	GG	GG	GG	GG	GG	GG	GG	GG	GG	GG	GG	GG	GG	GG	GG	GG	GG	GG	GG	AG	--	GG	GG	GG	GG	GG	GG	GG	GG	GG
Peach_AO_0633499	6	12499680	AA	AA	AA	AA	AC	AA	AA	AA	AA	AA	AA	AC	AA	AA	AA	AC	AA	AA	AA	AA	AA	AA	AA	AA	AA	CC	AA	AA	AA	AA	--	AC	AA	AA	AA	AA	AA	AA	AA	AA	AA	AA	AA	AA	AA	AC	AA
SNP_IGA_650333	6	13118604	GG	GG	GG	GG	GG	GG	AG	GG	GG	GG	GG	GG	GG	GG	GG	GG	GG	GG	GG	GG	--	GG	GG	GG	GG	GG	GG	GG	GG	GG	GG	GG	GG	GG	GG	GG	GG	GG	GG	GG	GG	GG	GG	GG	GG	GG	GG
SNP_IGA_650417	6	13120217	AG	AG	AG	AG	AG	AG	GG	AG	AG	AG	AG	AG	AG	--	AG	AG	AG	GG	AG	GG	AA	AG	AG	GG	AG	AG	AA	AG	AG	AG	AA	AG	AG	AG	AG	AG	AG	AG	AG	AG	AG	GG	AG	AG	AG	AG	AG
SNP_IGA_652086	6	13344733	AA	AA	AG	AA	AA	AG	AG	AA	AA	AA	AA	AA	AA	AA	AA	AA	AA	GG	AA	AA	AA	AA	AG	AA	AA	AA	AA	AG	AA	AG	AA	AA	AA	AA	AG	AA	AA	AA	AA	AA	AA	AA	AA	AA	AA	AA	AA
Peach_AO_0638632	6	13344973	AA	CC	--	AC	AC	--	AA	AA	AC	AC	AA	AC	AA	AA	AA	AC	CC	AA	AC	AA	AA	AA	AA	AC	AA	AA	AC	AA	AC	--	AC	AC	AA	AA	AA	AC	AA	AA	AA	AC	AA	AC	AC	AC	AC	AC	AC
Peach_AO_0652274	6	16297995	AA	AA	AA	AA	AA	AA	AA	AA	AA	AA	AA	AA	AG	AA	AA	AA	AA	AA	AA	AA	AA	AA	AA	AA	AA	AA	AA	AA	AA	AA	AA	AA	AA	AA	AA	AA	--	AA	AA	AA	AA	AA	AA	AA	AA	AG	AA
Peach_AO_0654753	6	16976427	GG	GG	AG	GG	AG	GG	GG	AG	GG	GG	AG	GG	GG	GG	GG	GG	AG	GG	GG	GG	AG	GG	GG	AG	GG	AA	GG	AG	GG	GG	GG	GG	AG	GG	GG	GG	GG	GG	GG	GG	GG	GG	GG	GG	AG	GG	AG
Peach_AO_0656682	6	17539019	AA	AA	AA	AA	AA	AG	AA	AA	AG	AA	AA	AA	AA	AA	AA	AA	AA	AA	AA	AA	AG	AA	AG	AA	AA	AA	AA	AA	AA	AG	AA	AA	AA	AA	AA	AA	AA	AA	AA	AA	AA	AA	AA	AA	AG	AA	AA
Peach_AO_0660679	6	18890144	GG	GG	--	GG	GG	GG	GG	GG	GG	GG	GG	GG	GG	GG	GG	GG	GG	GG	GG	GG	GG	GG	GG	GG	GG	GG	GG	GG	GG	GG	GG	GG	GG	--	AG	AG	AG	AG	AG	GG	GG	GG	GG	GG	GG	AG	GG
Peach_AO_0664294	6	19943621	GG	GG	GG	GG	GG	AG	GG	GG	AG	GG	GG	GG	GG	GG	GG	GG	GG	GG	GG	GG	GG	GG	GG	GG	GG	GG	GG	GG	GG	AG	GG	GG	GG	GG	GG	GG	GG	GG	GG	GG	GG	GG	GG	GG	AG	GG	GG
Peach_AO_0664995	6	20259096	AA	AC	AA	AA	AC	AA	AA	AC	AA	AC	AC	AA	AA	AC	AA	AC	AA	AC	AA	AA	AA	AA	AA	AC	AA	AA	AA	AA	AA	--	AA	AA	AA	AA	AC	AC	AA	AA	AA	AA	AA	AC	AA	AA	AA	AA	AA
SNP_IGA_680112	6	22695349	AA	AA	AA	CC	AA	AA	AC	AA	AA	AA	AA	AA	CC	AA	AC	AA	AA	AC	AA	CC	AC	AA	AA	AC	CC	AA	AA	AA	AA	AA	AA	AC	AC	AA	AC	AC	AA	AC	AC	AA	CC	AC	CC	AC	AA	AA	AC
SNP_IGA_680896	6	22971330	AC	AA	AC	CC	AC	AC	AC	AC	AC	AC	AC	AC	CC	AA	AC	AC	AC	CC	CC	AC	AC	AC	AC	CC	CC	AC	AC	AC	CC	AC	AC	CC	AC	AC	CC	CC	AC	AC	CC	CC	AC	CC	AC	CC	CC	AC	CC
SNP_IGA_680909	6	22971622	GG	GG	AG	GG	AG	AG	AG	AA	GG	AG	AA	AA	AG	AG	AA	AA	AA	AA	GG	AG	AG	AG	AG	GG	GG	AA	AG	AG	AG	AG	AG	AG	AA	AG	AG	AG	AA	GG	GG	GG	AA	GG	AG	AA	AA	AG	GG
SNP_IGA_682254	6	23349902	AG	GG	AG	GG	AG	AG	AA	AG	AG	AA	GG	AG	GG	AG	GG	AG	AG	AA	AG	AA	AG	AG	GG	AG	GG	AG	GG	AA	GG	AG	AA	AG	AG	AA	AG	AG	GG	GG	GG	AG	AG	AA	AG	AG	AG	AA	GG
SNP_IGA_683546	6	23812420	AA	AA	AA	AA	AA	AG	GG	AA	AA	AG	AA	AA	AA	AA	AA	AA	GG	AG	AA	AA	AG	AA	AA	AG	AA	AA	AA	AG	AA	AG	AA	AG	AA	AA	AG	AG	GG	AA	AA	AA	AG	AG	AA	AG	AG	AG	AA
SNP_IGA_683968	6	23924692	AG	AA	AG	AG	AA	AG	AA	AG	GG	AA	AG	GG	AA	AG	GG	AG	AG	AG	GG	AG	AG	AG	AG	AG	AA	GG	AG	AG	AG	AG	AG	AA	GG	GG	AG	AG	AA	AG	GG	GG	AG	AG	AG	AA	AA	AG	AG
SNP_IGA_684169	6	24001787	AA	AA	AA	AA	AA	AG	GG	AA	--	AA	AA	--	AA	AA	AA	AA	GG	AG	AA	AA	AG	AA	AA	AA	AA	AA	AA	AG	AA	AG	AA	--	AG	AA	AA	AA	GG	AA	AA	AA	AA	AA	AA	AA	AA	AA	AA
SNP_IGA_690007	6	25565238	AC	CC	CC	AC	AC	AC	AC	AC	AA	CC	AA	CC	CC	CC	AC	CC	CC	CC	CC	AC	CC	AC	CC	CC	CC	CC	CC	CC	CC	AC	CC	CC	CC	CC	CC	CC	CC	CC	CC	CC	CC	AC	CC	CC	CC	CC	AC
SNP_IGA_690016	6	25565546	AC	AA	AA	AC	AC	AC	AC	AC	CC	AA	CC	AA	AA	AA	AC	AA	AA	AA	AA	AC	AA	AC	AA	AA	AA	AA	AA	AA	AA	AC	AA	AA	AA	AA	AA	AA	AA	AA	AA	AA	AA	AC	AA	AA	AA	AA	AC
Peach_AO_0684073	6	26559511	GG	GG	AG	GG	GG	GG	GG	GG	GG	GG	GG	AG	GG	AG	GG	AG	GG	AG	GG	GG	GG	GG	GG	GG	GG	GG	GG	GG	GG	GG	GG	GG	GG	GG	GG	GG	GG	GG	GG	GG	GG	AG	GG	GG	GG	GG	AG
SNP_IGA_694867	6	27102807	AG	GG	GG	GG	AG	GG	AG	AG	GG	GG	AA	GG	GG	AG	AA	AG	AG	GG	AG	AA	AG	GG	GG	AG	AA	GG	AA	GG	AG	GG	AA	GG	AA	GG	AG	AG	GG	AG	AA	AG	AA	GG	GG	GG	GG	GG	GG
SNP_IGA_694973	6	27111547	AA	AA	AG	AG	AG	AA	AA	GG	AG	AA	AG	AA	AA	AA	AA	AA	AA	AA	AG	AA	AA	AA	AA	AA	AA	AA	AG	AA	AG	AA	AG	AA	AG	AA	AA	AA	AA	AG	AA	AG	AA	AA	AA	AA	AA	AA	AG
SNP_IGA_695096	6	27121845	AA	AA	AC	AA	AC	AA	AA	AC	AA	AC	AC	CC	AC	AA	AA	CC	AA	AA	AC	AA	AA	AA	AA	AA	AC	AA	AC	AA	CC	AA	AC	AA	AA	AA	AA	AA	AC	AC	AC	AC	AA	AA	AA	AA	AA	AA	AC
SNP_IGA_695109	6	27122678	GG	AG	GG	GG	AG	GG	GG	AA	GG	GG	AG	GG	GG	AG	AG	GG	AG	GG	GG	AG	AG	AG	AG	GG	GG	AA	AA	GG	GG	GG	AG	GG	AG	GG	GG	GG	GG	AG	GG	GG	AG	GG	GG	AG	GG	AG	GG
Peach_AO_0686233	6	27124525	AA	AC	AA	AC	AC	AA	AC	AA	AC	AC	AC	AC	AC	AA	AC	AC	AA	AA	AC	AA	AC	AA	AC	AA	AC	AA	AA	AC	CC	AA	AC	AC	AC	CC	AA	AA	AA	--	CC	AC	AC	AA	AC	AA	AC	AA	AC
SNP_IGA_697090	6	27568908	GG	AA	AG	AA	AG	AA	AA	AG	AA	AA	AG	AA	AA	AA	AA	AG	AA	AG	AG	AA	AG	AG	AA	AA	AA	AA	AG	AA	AA	AA	AG	AA	AA	AG	AA	AA	AG	AG	AG	AG	AG	AG	GG	AA	AA	AA	AA
Peach_AO_0692943	7	173786	AA	AA	AA	AA	AA	AA	AA	AA	AA	AA	AA	AA	AG	AG	AA	AA	AA	AA	AG	AA	GG	AA	AA	AA	GG	AA	GG	AA	AG	AA	AG	AG	AA	AA	AA	AA	AA	GG	AG	AG	AA	AG	AA	AA	AA	AA	AA
RosCOS3729-417	7	367573	AG	AG	GG	AG	AG	GG	GG	AG	AA	GG	AG	AG	AG	AG	GG	AG	GG	AG	AG	GG	AA	GG	GG	GG	AA	AA	AA	AG	AA	GG	AG	AG	AG	AG	GG	GG	AA	AA	AA	AG	GG	AG	AG	GG	GG	AG	AG
Peach_AO_0695687	7	1159959	AG	AG	AA	AG	AA	AA	AG	AA	AA	AA	AA	AA	AA	AA	AG	AA	AA	AA	AA	AA	AA	AA	AA	AA	AA	AA	AA	AA	AA	AA	AA	AA	AA	AA	AG	AG	AA	AA	AA	AA	AA	AG	AG	AA	AA	AA	AA
SNP_IGA_169900	7	1649299	GG	AG	GG	AG	GG	AA	AG	GG	AA	AA	AG	AG	AA	GG	AG	GG	AA	AG	GG	AG	GG	GG	GG	GG	GG	AA	GG	AA	GG	AA	GG	AG	GG	GG	AG	AA	GG	GG	GG	GG	AA	AA	GG	AG	AG	AA	AA
Peach_AO_0698454	7	1810835	AG	AG	AA	AG	AG	AA	AA	GG	GG	AA	AG	GG	AG	GG	AG	AG	AG	AG	GG	AG	GG	AG	GG	AG	GG	GG	GG	AA	GG	AA	AG	AG	AG	GG	AA	AA	GG	GG	GG	GG	GG	GG	GG	AG	AG	AG	GG
Peach_AO_0700946	7	2210735	AG	GG	GG	AA	AA	GG	GG	AG	AG	GG	AG	GG	AG	GG	GG	AA	AG	AG	AG	AG	AG	GG	GG	AG	AG	AG	AG	AG	GG	GG	AG	AG	GG	AG	GG	GG	GG	AA	AA	AG	AA	GG	GG	AG	AA	AA	AA
Peach_AO_0702875	7	2504700	AA	AA	AA	AA	AA	AG	AG	AA	AA	AA	AA	AA	AA	AG	AA	AA	AA	AA	AA	AA	AA	AG	AA	AA	AA	AA	AA	AA	AA	AG	AA	AA	AA	AA	AG	AA	AA	AA	AA	AA	AA	AA	AA	AA	AG	AG	AA
SNP_IGA_716297	7	2606353	GG	GG	GG	GG	AA	GG	GG	GG	GG	GG	AG	GG	GG	GG	GG	GG	GG	GG	GG	GG	AG	GG	GG	GG	GG	GG	GG	GG	GG	GG	GG	GG	GG	AG	GG	GG	GG	GG	AG	GG	GG	GG	GG	AG	GG	GG	GG
SNP_IGA_714572	7	2759820	GG	GG	GG	AG	AA	GG	AG	AG	AG	GG	AG	GG	AG	AG	GG	GG	GG	AG	GG	GG	GG	GG	GG	AG	AG	AG	AG	GG	AG	GG	GG	AG	AG	AG	AG	AG	AA	GG	AA	GG	GG	AG	AG	AG	AG	GG	AG
SNP_IGA_711337	7	3270522	--	GG	GG	GG	AG	GG	AG	GG	GG	AG	GG	GG	GG	AA	AG	AG	GG	GG	AG	GG	AA	AA	GG	GG	GG	AG	AG	GG	AG	GG	GG	AG	GG	GG	--	GG	AG	AG	GG	AG	GG	GG	GG	GG	GG	GG	GG
SNP_IGA_709987	7	3387804	AA	AG	AG	AG	AG	AA	AG	AG	AG	AA	AG	AA	AG	AA	AA	AA	AA	AA	AA	AA	AG	AA	AA	AG	AA	AG	AA	AA	AA	AA	AG	AG	AG	AG	AG	AG	AG	AA	GG	AA	AA	AG	AG	AA	AG	AA	AG
SNP_IGA_708748	7	3446434	GG	AG	AG	AG	AG	GG	AG	AG	AG	AG	AG	AG	AA	GG	AG	GG	GG	GG	GG	AG	GG	GG	AG	AG	GG	AG	GG	GG	GG	GG	GG	AG	AA	GG	AG	AG	AG	GG	AA	GG	GG	AG	AG	GG	AG	GG	AG
Peach_AO_0711525	7	3739259	AG	AG	AG	AA	AA	GG	AG	AA	AA	GG	AA	GG	AG	AA	AG	AA	AG	AG	AA	AA	AA	AG	AG	AA	AA	AA	AA	GG	AA	GG	AG	AG	AG	AA	AG	AG	AA	AA	AA	AA	AA	AA	AA	AA	AG	GG	AA
Peach_AO_0712099	7	4036955	AG	AG	AG	AG	AG	GG	AG	AA	GG	GG	AG	GG	AG	AG	GG	GG	AG	GG	GG	AG	AG	GG	GG	AG	GG	AG	GG	GG	GG	GG	AG	AG	AG	AG	AG	AG	AA	GG	AG	GG	AG	AG	AG	AG	AG	GG	AG
SNP_IGA_732377	7	4684352	GG	GG	GG	AG	AG	GG	AG	AA	GG	GG	AA	GG	AG	GG	GG	GG	AG	GG	GG	AG	AG	GG	GG	AG	GG	GG	GG	AG	GG	GG	AG	AG	AG	AG	AG	AG	AG	GG	AG	GG	AG	AG	AG	GG	AG	AG	AG
Peach_AO_0692151	7	4864153	GG	AG	GG	GG	GG	GG	GG	GG	GG	GG	GG	GG	GG	GG	AG	GG	GG	GG	AG	GG	GG	GG	GG	GG	GG	GG	GG	GG	GG	GG	GG	GG	GG	AG	GG	GG	GG	GG	GG	AG	AG	GG	GG	GG	GG	GG	GG
SNP_IGA_740105	7	5438621	GG	GG	GG	--	GG	GG	GG	GG	GG	GG	GG	GG	GG	AG	GG	AG	GG	GG	AG	GG	GG	AG	GG	GG	GG	GG	AA	GG	GG	GG	GG	GG	GG	AG	GG	GG	GG	AA	--	AG	GG	GG	GG	AG	GG	GG	AG
Peach_AO_0725912	7	5980022	AG	GG	GG	GG	GG	GG	GG	GG	AG	GG	GG	AG	GG	AG	GG	GG	GG	GG	AG	GG	AA	AG	GG	GG	AA	AG	AA	GG	AA	GG	GG	GG	GG	AG	GG	GG	AG	AA	AG	AG	GG	AA	AA	GG	GG	GG	GG
SNP_IGA_745880	7	6157590	GG	GG	GG	GG	AG	GG	GG	GG	GG	GG	GG	GG	GG	GG	GG	GG	GG	GG	GG	GG	AG	AG	GG	AG	GG	GG	GG	GG	GG	GG	AG	GG	GG	GG	GG	GG	GG	GG	GG	GG	GG	--	GG	GG	GG	GG	GG
SNP_IGA_747430	7	6277456	AG	AG	GG	AG	GG	GG	GG	GG	GG	GG	GG	AG	GG	GG	GG	AG	GG	AG	AA	GG	AG	AG	GG	GG	AG	AA	AA	AG	AA	GG	AA	GG	GG	AG	GG	GG	GG	AA	AG	AA	GG	AA	AA	AG	GG	AG	AG
SNP_IGA_750900	7	6774758	AA	AG	AG	GG	AA	GG	AG	AA	AG	GG	AA	AG	AG	AA	AG	AG	AG	GG	AG	AA	AA	AA	GG	--	AG	AA	AA	GG	AA	GG	AG	AG	AA	AA	AG	AG	AA	AA	AA	AG	AA	AA	AA	AG	AG	GG	AG
Peach_AO_0732504	7	7015945	GG	GG	AG	GG	GG	AA	AG	AG	AG	AG	GG	GG	GG	GG	GG	GG	AG	AG	AG	GG	AG	AG	AG	GG	GG	GG	AG	AA	AG	AA	GG	AG	AG	GG	AG	AG	GG	GG	GG	AG	GG	AG	AG	GG	AG	AG	GG
Peach_AO_0732884	7	7143227	AC	AC	AA	AC	CC	CC	CC	AC	AC	AC	CC	AC	AC	CC	AA	AC	CC	CC	AA	AC	AC	AC	AC	AC	AC	AC	AA	CC	AC	CC	CC	CC	AC	CC	CC	CC	AC	AA	CC	AA	CC	AC	AC	CC	CC	CC	CC
SNP_IGA_334099	7	7176524	AA	GG	AG	GG	GG	AA	AG	GG	AG	AG	GG	AG	GG	AA	AG	GG	AG	AA	GG	AG	GG	AG	GG	AA	GG	AA	AG	AG	AG	AA	AG	AG	GG	AG	AG	AG	AG	AA	AG	GG	GG	AG	AG	AA	AG	AA	GG
Peach_AO_0734865	7	7903285	GG	GG	GG	GG	GG	GG	AG	GG	GG	GG	AG	GG	GG	GG	GG	AG	AG	GG	GG	AG	AG	AG	GG	GG	AG	GG	GG	GG	GG	GG	GG	GG	AG	GG	AG	AG	GG	GG	AG	GG	AA	GG	GG	AG	AG	GG	AG
SNP_IGA_756627	7	8518292	GG	AA	AA	AG	AG	AG	AG	AA	GG	AA	AA	GG	GG	AA	AA	AA	AA	AA	AG	AG	AA	AA	GG	AA	AA	AG	AG	AA	AG	AG	AG	AA	GG	AA	AA	AA	AG	GG	AA	AG	AA	AA	AA	AG	GG	AA	AA
SNP_IGA_758556	7	9013672	GG	GG	AG	GG	GG	GG	AG	GG	AG	GG	GG	GG	GG	AG	GG	AG	GG	AG	AG	GG	GG	AG	GG	AG	AG	GG	GG	GG	AG	GG	AA	GG	GG	AG	AG	AG	GG	GG	GG	AG	GG	AG	GG	GG	GG	AG	GG
SNP_IGA_759111	7	9143911	CC	CC	AA	CC	AC	CC	CC	AC	AC	CC	AC	AC	CC	AC	CC	AC	CC	AC	AA	AC	AC	AC	AA	AC	AC	CC	CC	CC	AA	CC	AA	CC	AC	AA	CC	CC	AC	CC	CC	AA	AC	CC	CC	CC	AC	AC	CC
SNP_IGA_759002	7	10438920	GG	GG	GG	GG	AA	GG	GG	AA	GG	GG	--	GG	--	GG	GG	--	GG	AG	GG	GG	GG	AA	GG	GG	GG	GG	GG	GG	GG	GG	GG	GG	AA	GG	GG	GG	AG	GG	GG	GG	GG	GG	AA	AG	GG	GG	GG
Peach_AO_0745675	7	10604660	AA	AG	AG	GG	AG	GG	GG	AG	AG	AG	GG	AG	GG	AG	GG	AA	GG	GG	GG	AG	AA	GG	GG	GG	GG	AG	AG	AG	AG	GG	AG	GG	GG	AG	GG	GG	GG	AA	GG	AG	GG	GG	GG	GG	GG	GG	AG
Peach_AO_0746180	7	10796177	GG	GG	GG	GG	GG	AG	AG	GG	GG	GG	GG	GG	GG	GG	GG	AA	GG	GG	AG	GG	GG	GG	GG	GG	GG	GG	GG	GG	GG	AG	GG	GG	GG	GG	GG	GG	GG	GG	GG	AG	GG	GG	GG	AG	AG	GG	GG
Peach_AO_0756890	7	13778387	GG	GG	GG	AG	GG	AG	GG	GG	AG	AG	GG	GG	GG	GG	AG	GG	AA	AG	GG	GG	GG	GG	GG	GG	GG	GG	AG	AG	GG	AG	GG	AG	GG	GG	AG	AG	AG	AG	GG	GG	GG	GG	GG	AG	GG	AG	AG
SNP_IGA_779305	7	14618753	AG	AG	GG	GG	GG	AG	AG	AG	GG	GG	AG	AG	AG	AG	GG	AG	AG	GG	AA	GG	GG	AG	GG	AG	GG	GG	AG	GG	AG	AG	GG	GG	AG	AG	GG	GG	AG	AG	GG	AG	GG	GG	GG	AG	AG	GG	GG
SNP_IGA_781003	7	15251778	AG	AG	GG	AG	GG	AG	AG	AG	AG	GG	AA	AG	AG	GG	AG	AA	AG	GG	GG	GG	GG	GG	AG	AG	AG	GG	GG	AG	GG	AG	GG	GG	AG	GG	GG	GG	GG	GG	GG	GG	GG	GG	GG	AG	AG	GG	GG
Peach_AO_0762564	7	15344974	CC	AA	AC	AC	CC	AC	AA	CC	AC	CC	CC	AC	CC	AC	AC	AC	CC	CC	CC	CC	AC	CC	CC	AC	AC	CC	CC	AC	AC	AC	AA	CC	CC	AC	AC	AC	AC	AC	CC	AC	CC	CC	AA	AC	AA	AC	AC
Peach_AO_0766361	7	16713657	GG	GG	AG	GG	AG	AG	AG	GG	AG	GG	AG	GG	GG	GG	AG	AG	GG	GG	GG	GG	GG	GG	GG	GG	AG	GG	GG	GG	AG	AG	GG	AG	AG	AG	GG	GG	GG	GG	GG	AG	GG	GG	GG	AG	AG	GG	GG
Peach_AO_0771463	7	18144368	GG	AA	AG	GG	AA	AA	AA	AA	AA	AA	AG	AG	AA	AA	AA	AG	AG	AA	AA	AA	GG	AG	GG	AG	AG	AA	AG	AG	AA	AA	GG	AA	GG	AG	AG	AA	AG	AA	AA	AG	AG	AG	AG	AG	AA	GG	AG
SNP_IGA_789414	7	18631105	AA	AA	AA	AG	AA	GG	GG	AA	AG	AG	AA	AG	AA	AA	AA	AA	AG	AG	AA	AG	AA	AA	AA	AA	AA	AG	AA	AG	AA	GG	AA	GG	AA	AA	AG	GG	AA	AG	AA	AA	AA	AA	AG	AA	AG	AG	AA
Peach_AO_0773244	7	18646661	AA	GG	AG	AA	AA	AA	AA	AA	AA	AA	AA	AA	AG	AG	AG	AG	AA	AA	AG	AA	AG	AG	AA	AA	AG	AG	AG	AA	AA	AA	AG	AA	AG	AA	AG	AA	AG	AG	GG	AA	AA	AA	AA	AA	AG	AA	AA
Peach_AO_0775178	7	19582944	GG	GG	GG	GG	AG	GG	GG	AG	GG	GG	GG	GG	GG	GG	GG	GG	GG	GG	GG	GG	GG	GG	AG	GG	AG	GG	GG	GG	GG	GG	GG	GG	GG	GG	GG	GG	GG	GG	GG	GG	GG	GG	GG	AG	GG	AG	GG
Peach_AO_0781346	8	412765	AG	AA	AA	AA	AA	AA	AA	AA	AA	AA	AG	AA	AA	AA	AG	AA	AA	AA	AA	AA	AG	AA	AA	AA	AA	AG	AA	AA	AA	AA	AA	AA	AA	AA	AA	AA	AA	AA	AA	AA	AA	AA	AA	AA	AA	AA	AG
SNP_IGA_800634	8	1875866	GG	AG	GG	GG	GG	GG	GG	GG	AG	GG	GG	AG	GG	GG	GG	GG	AG	AG	GG	AG	GG	GG	AG	AG	AG	AG	GG	GG	GG	GG	AG	GG	AG	GG	GG	GG	GG	AG	GG	GG	AG	GG	AG	AA	GG	AG	GG
SNP_IGA_800646	8	1974937	AA	AC	AA	AA	AC	AC	AC	AC	AA	AC	AA	AA	AC	AC	CC	AA	AC	AA	AC	AC	AA	AA	AA	AA	AA	AC	CC	AA	AC	AC	AA	AA	AC	AA	AA	AA	AC	AA	AC	AA	AA	AA	AA	AA	AC	AA	AA
Peach_AO_0792146	8	2525999	AG	GG	GG	GG	GG	GG	GG	GG	GG	GG	GG	GG	GG	GG	GG	GG	GG	GG	GG	GG	GG	GG	GG	AG	GG	GG	GG	AG	GG	GG	GG	GG	GG	GG	GG	GG	GG	AG	GG	GG	GG	GG	GG	GG	AG	AG	GG
SNP_IGA_809225	8	2809126	AG	AG	AG	AG	GG	GG	GG	GG	GG	GG	AG	GG	AG	GG	GG	AG	GG	AG	GG	AG	AG	GG	GG	GG	--	AG	GG	GG	GG	GG	AG	AG	GG	GG	GG	GG	GG	AG	GG	GG	AG	AG	AG	GG	GG	GG	AG
SNP_IGA_805604	8	2838462	GG	GG	AG	AG	GG	GG	GG	GG	AG	GG	GG	AG	GG	GG	GG	AG	GG	GG	AG	GG	GG	GG	GG	GG	AG	GG	GG	GG	AG	GG	GG	GG	GG	GG	AG	GG	GG	GG	GG	AA	AG	GG	GG	GG	GG	GG	AG
SNP_IGA_807495	8	2876319	GG	GG	GG	AG	GG	GG	GG	GG	AG	AG	GG	AG	GG	GG	GG	AG	GG	AG	AG	AG	GG	GG	GG	GG	GG	GG	GG	GG	AG	GG	GG	AG	GG	GG	AG	GG	GG	GG	GG	AA	AG	AG	AG	GG	GG	GG	AG
SNP_IGA_807503	8	2876671	AA	AG	AG	AA	AG	AG	AA	AG	AG	AG	AA	AA	AA	AG	AA	AG	AA	AG	AA	AA	AG	AA	AG	AG	GG	GG	AA	GG	AA	AG	GG	AG	AA	AA	AG	AG	AA	AG	AG	AA	AG	AA	AG	AG	AG	AG	AA
SNP_IGA_807511	8	2876913	AA	AA	AA	AG	AA	AA	AA	AA	AG	AG	AA	AG	AA	AA	AA	AG	AA	AG	AG	AG	AA	AA	AA	AA	AA	AA	AA	AA	AG	AA	AA	AG	AA	AA	AG	AA	AA	AA	AA	GG	AG	AG	AG	AA	AA	AA	AG
SNP_IGA_807770	8	2909670	GG	GG	GG	GG	GG	GG	GG	GG	GG	GG	GG	GG	GG	GG	GG	GG	GG	GG	AG	GG	GG	GG	GG	GG	GG	GG	GG	GG	AG	GG	GG	GG	AA	GG	GG	GG	AG	GG	AG	GG	GG	GG	AG	AG	GG	GG	GG
Peach_AO_0795148	8	2961265	AC	AA	AC	AC	AC	AC	AC	AC	AC	AC	AC	AA	AC	AC	CC	AC	AC	AC	AC	AC	AC	AC	AC	AC	AC	AC	AA	AC	AA	AC	AC	AC	--	AC	AC	AC	CC	AC	CC	AC	AC	AC	AA	--	AC	AC	AC
SNP_IGA_807978	8	2961400	AG	GG	GG	AG	GG	AG	GG	GG	AA	AG	AG	AG	AG	AG	GG	AG	GG	AG	AA	AG	GG	AA	AG	GG	GG	AG	AA	AG	AA	AG	AG	AG	--	GG	AG	GG	AA	GG	GG	AA	GG	GG	AA	GG	AA	AG	AG
Peach_AO_0796575	8	3080205	CC	AC	CC	CC	CC	CC	AC	CC	CC	CC	CC	AC	AC	AC	AC	AC	CC	AC	AC	AA	AC	AC	CC	CC	CC	CC	AC	CC	AC	CC	CC	CC	AA	CC	CC	AC	AC	CC	AA	CC	CC	CC	AA	AC	CC	CC	CC
SNP_IGA_809892	8	3118004	GG	GG	GG	AG	AG	GG	GG	AG	GG	GG	AA	GG	AG	GG	GG	GG	GG	GG	GG	GG	GG	GG	AG	GG	GG	AG	GG	GG	GG	GG	GG	GG	AA	GG	GG	GG	AG	GG	GG	GG	GG	GG	GG	GG	GG	GG	AG
Peach_AO_0800259	8	3621304	GG	GG	AG	AG	AG	GG	GG	AG	GG	GG	AA	GG	GG	GG	GG	GG	GG	GG	GG	GG	GG	GG	AG	GG	GG	AG	GG	GG	GG	GG	GG	GG	GG	GG	GG	GG	GG	GG	GG	GG	GG	GG	GG	GG	GG	GG	AG
Peach_AO_0807808	8	4217370	AA	AA	CC	AC	AC	CC	CC	AC	AC	AC	CC	CC	AC	AC	CC	AA	AC	CC	AC	AA	AC	CC	AC	CC	AA	CC	AA	AC	AC	CC	--	CC	AC	CC	AC	CC	AC	AA	--	CC	CC	CC	AC	AC	AC	CC	AC
SNP_IGA_820513	8	4480797	AG	GG	GG	GG	GG	GG	GG	GG	GG	GG	GG	GG	GG	GG	GG	GG	GG	GG	GG	GG	GG	GG	GG	GG	GG	GG	GG	GG	GG	GG	GG	GG	GG	GG	GG	GG	GG	AG	GG	GG	GG	GG	GG	GG	GG	GG	GG
SNP_IGA_821667	8	4749867	GG	GG	GG	GG	GG	AA	AG	AG	GG	AG	AG	GG	GG	AG	AG	GG	AG	AG	GG	GG	GG	AG	GG	AG	AG	GG	GG	AG	GG	AA	GG	AG	GG	GG	AG	AG	GG	GG	GG	GG	GG	GG	GG	GG	AG	AG	GG
Peach_AO_0811161	8	5048162	AA	AA	AA	AA	AG	GG	AG	GG	AA	AG	AG	AG	AA	AG	AG	AA	AG	AG	AA	AA	AA	AA	AG	AG	AA	AA	AA	AG	AA	GG	AA	AG	AA	AA	GG	AG	AA	AA	AA	AA	AA	AA	AA	AA	GG	GG	AA
Peach_AO_0814869	8	5093115	AC	AA	AA	AA	AA	AC	AA	AA	AC	AC	AA	AA	AA	AC	AC	AA	AA	AC	AA	AA	AA	AC	AC	AA	AC	AA	CC	AC	AC	AC	AA	AC	AA	AA	AC	AC	AA	AC	AC	AC	AA	AA	AA	AC	AA	AA	AA
SNP_IGA_829590	8	5495298	AG	AG	GG	GG	AG	GG	GG	AG	GG	GG	GG	GG	GG	AG	GG	GG	GG	GG	GG	GG	AG	GG	--	AG	--	GG	GG	GG	GG	GG	AG	GG	GG	AA	--	GG	GG	GG	GG	GG	GG	GG	GG	GG	AG	AG	GG
SNP_IGA_829830	8	5512121	CC	CC	CC	CC	AA	AC	CC	CC	AC	AC	CC	CC	CC	CC	CC	CC	CC	AC	CC	CC	CC	CC	AA	CC	AA	CC	AC	AC	AC	AC	CC	AC	CC	--	AA	AC	AC	CC	CC	AC	CC	CC	CC	AA	CC	CC	CC
Peach_AO_0824729	8	6684749	CC	CC	AC	CC	AC	CC	CC	CC	AC	AC	AC	AC	CC	CC	CC	AC	AC	AC	AC	AC	CC	AC	AC	CC	AC	AA	AC	AC	CC	CC	CC	AC	--	CC	CC	CC	AA	AC	CC	AC	AA	AA	AC	AC	CC	CC	AC
Peach_AO_0820903	8	6839487	AA	AA	AG	AG	AA	AG	AG	AA	--	AG	AA	AG	AG	AA	AA	AA	AA	AG	AA	AA	AA	AA	AG	AA	AG	AA	AG	GG	AG	--	AA	GG	AA	AG	AG	AG	AG	AA	AA	AG	AA	AA	AG	AG	AA	AA	AG
Peach_AO_0821218	8	6951372	GG	GG	GG	GG	--	GG	GG	GG	GG	GG	AG	GG	GG	GG	GG	GG	GG	GG	AA	GG	AG	GG	GG	GG	GG	GG	AG	AG	AG	GG	GG	GG	GG	GG	GG	GG	GG	AG	AG	AG	GG	GG	GG	GG	--	GG	AG
Peach_AO_0834300	8	8368087	AG	GG	GG	AA	AG	GG	GG	GG	GG	AG	AG	GG	AG	GG	GG	AG	GG	AG	GG	GG	GG	GG	AG	AG	AA	GG	GG	GG	GG	GG	GG	GG	AG	GG	GG	GG	GG	AG	AG	GG	GG	GG	GG	GG	AG	GG	AG
Peach_AO_0835748	8	8543105	AA	AC	AC	AA	AA	AA	AA	AA	AA	AA	AA	AC	AA	AC	AA	AA	AA	AA	AA	AA	AC	AC	AA	AA	AA	CC	AC	AC	AC	AA	AC	AA	AA	AA	AC	AC	AC	AC	AA	AC	AC	AC	AA	AA	AA	AA	AC
Peach_AO_0839117	8	9138015	GG	GG	AG	AA	AG	AG	AA	AG	GG	AG	AG	GG	GG	AG	GG	GG	AG	AG	AG	GG	AG	AG	AG	AG	GG	GG	GG	GG	AG	AG	GG	GG	AG	GG	GG	GG	GG	GG	GG	GG	GG	GG	AG	GG	AG	AA	AA
Peach_AO_0842555	8	9820860	GG	AA	AA	AG	AG	AA	AG	AA	GG	GG	AA	GG	AG	AA	AG	GG	AA	AA	AG	GG	AA	AG	GG	AG	AA	AA	AG	AA	GG	AA	AA	AA	AA	AG	AA	AA	AG	AA	AA	AG	AA	AA	GG	GG	AA	AA	AA
Peach_AO_0845327	8	10826870	AG	GG	AG	GG	AG	GG	AG	--	GG	GG	--	GG	GG	GG	AG	AA	AG	AG	GG	AA	GG	AG	AG	--	AG	AA	AG	AG	GG	GG	GG	AG	AG	AG	GG	GG	--	GG	AG	GG	AG	AG	AA	AG	GG	GG	GG
SNP_IGA_861261	8	11211818	AA	AA	AA	AA	AA	AA	AA	AG	AA	AA	AG	AA	AA	AG	AA	AA	AG	AA	AA	AA	AA	AG	AA	AG	AG	AA	AA	AA	AG	AA	AA	AA	AA	AG	AA	AA	AG	AG	AA	AG	AA	AA	AA	AA	AA	AA	AA
SNP_IGA_862034	8	11281039	GG	GG	GG	GG	GG	GG	GG	GG	GG	AG	GG	GG	GG	GG	GG	GG	GG	GG	GG	GG	GG	GG	GG	GG	GG	GG	AG	GG	GG	GG	GG	GG	GG	GG	GG	GG	GG	GG	GG	GG	GG	GG	GG	GG	GG	GG	GG
Peach_AO_0850703	8	12275356	AA	AG	AA	AA	AA	AG	AG	AG	AG	AG	AG	GG	AA	AG	AA	AA	AG	AG	AG	AA	AA	GG	AA	AG	AG	AG	AA	AG	GG	AG	AA	GG	AG	AG	AG	AG	AA	AA	AA	AG	AA	AG	AA	AG	AA	AG	AA
SNP_IGA_866417	8	12677118	AA	GG	GG	GG	AG	AG	AG	AG	GG	GG	AA	AA	GG	AA	AG	GG	AG	GG	GG	AA	AA	AA	GG	GG	GG	GG	AA	AA	GG	AG	AG	GG	GG	GG	AA	AA	AA	GG	GG	GG	AA	GG	AA	GG	AG	GG	GG
Peach_AO_0852978	8	13215304	GG	GG	AA	GG	AG	AA	GG	GG	GG	AA	GG	GG	GG	GG	GG	AA	GG	AA	GG	AA	GG	GG	GG	AG	AA	GG	AA	AA	AG	AA	GG	AG	AG	GG	AG	AG	GG	GG	AG	AA	AA	AG	AA	GG	GG	GG	GG
Peach_AO_0853744	8	13377875	AG	AA	AA	AA	AA	AA	AA	AA	AG	AA	AA	AG	AA	--	AA	AA	AA	AA	AA	AA	AA	AG	AA	AA	AA	--	AA	AA	AA	AA	AA	AA	AA	AA	AA	AA	AA	AG	AG	AG	AA	AA	AA	AG	AA	AA	AA
Peach_AO_0854223	8	13521191	GG	GG	GG	GG	GG	GG	GG	GG	GG	AG	GG	AG	GG	AA	GG	GG	GG	GG	GG	GG	GG	AA	GG	GG	GG	GG	GG	GG	AA	GG	GG	GG	GG	GG	GG	GG	GG	GG	GG	AA	GG	GG	GG	GG	AG	GG	GG
Peach_AO_0854574	8	13610695	AA	AA	AA	AA	AA	AA	AA	AA	AA	AA	AA	AA	AA	AG	AA	AG	AA	AA	AA	AA	AG	AA	AA	AG	AA	AA	AG	AG	AA	--	AA	AA	AA	AA	AA	AA	AA	AG	AA	AA	AA	AA	AA	AA	AA	AA	AA
SNP_IGA_869240	8	13618376	AC	AA	AA	AA	AA	AC	AA	AA	AC	CC	AA	AC	AA	AC	AA	AA	AA	AC	AA	AA	AA	CC	AA	AA	AA	AA	AA	AC	AC	AC	AA	AC	AA	AA	AC	AA	AA	AA	AA	CC	AA	AA	AA	AC	AA	AA	AA
Peach_AO_0855225	8	13776437	CC	CC	AC	CC	AA	CC	CC	AC	AC	CC	AC	AC	CC	CC	CC	CC	CC	CC	CC	CC	CC	CC	AA	CC	CC	CC	CC	CC	CC	CC	CC	AC	CC	CC	CC	CC	CC	CC	CC	CC	CC	AC	CC	CC	CC	CC	AC
SNP_IGA_870196	8	13994697	GG	GG	AG	AG	AG	GG	GG	AG	AG	GG	AG	AG	AG	AG	GG	AG	AG	GG	AG	AG	GG	AG	AG	AG	AG	AG	GG	AG	AG	GG	GG	AG	GG	GG	GG	GG	AG	GG	GG	GG	AG	AG	AG	AG	AG	AG	AG
SNP_IGA_870207	8	13994988	AC	AA	AC	AA	AA	AA	AC	AA	AA	AC	AA	AA	AA	AC	AC	AA	AA	AA	AA	AA	AA	AA	AC	AA	AC	AA	AA	AA	AC	AA	AA	AA	AA	AC	AA	AA	AA	AA	AA	AC	AA	AA	AC	AA	AA	AA	AA
Peach_AO_0855897	8	13995028	AG	AA	AG	AA	AA	AA	AG	AA	AA	AG	AA	AA	AA	AG	AG	AA	AA	AA	AA	AA	AA	AA	AG	AA	AG	AA	AA	AA	AG	AA	AA	AA	AA	AG	AA	AA	AA	AA	AA	AG	AA	AA	AG	AA	AA	AA	AA
SNP_IGA_870218	8	13995308	GG	GG	AG	AG	AG	GG	GG	GG	AG	GG	AG	AG	AG	AG	GG	AG	GG	GG	AA	AA	GG	AG	GG	GG	AG	AG	GG	AG	AG	GG	GG	AG	GG	GG	GG	GG	AG	GG	GG	GG	AA	AG	AG	AG	GG	GG	AA
SNP_IGA_870346	8	14017411	GG	AA	GG	AG	GG	AG	GG	GG	GG	AG	GG	GG	GG	GG	GG	AG	GG	AG	GG	GG	GG	GG	AG	AG	GG	GG	GG	AG	GG	AG	GG	AG	AG	AG	AG	GG	AG	GG	AG	GG	GG	GG	GG	GG	GG	GG	GG
Peach_AO_0856391	8	14210272	AG	GG	AG	AG	GG	AG	AA	--	AA	AG	AA	AG	AA	AG	AA	AG	AA	GG	AA	AG	AA	AA	GG	AG	AA	AA	AA	GG	AA	AG	AA	GG	GG	AA	AG	AA	AG	AA	AG	AA	AG	GG	AG	AA	AG	AG	AG
SNP_IGA_871705	8	14523107	AG	AA	AG	AG	AA	AA	AG	AA	AA	AA	AG	AA	AA	AG	AA	AA	AA	AA	AA	AG	AA	AA	AA	AG	AG	AA	AG	AA	AG	AA	AA	AA	AA	AG	AA	AA	AG	GG	AG	AG	AG	AA	GG	AA	AA	AA	AG
SNP_IGA_871732	8	14525756	AG	AA	AG	AG	AA	AA	AG	AA	AA	AA	AG	AG	AA	AG	AA	AA	AA	AA	AA	AG	AA	AA	AA	AG	AG	AA	AG	AA	AG	AA	AA	AA	AA	AG	AA	AA	AG	GG	AG	AG	AG	AA	GG	AA	AA	AA	AG
SNP_IGA_873055	8	14917032	AA	AG	AA	AA	AA	AA	AA	AA	AA	AA	AA	AA	AA	AA	AA	AA	AA	AA	AA	AA	AA	AA	AG	AA	AA	AA	AA	AA	AA	AA	AA	AA	AA	AA	AA	AA	AA	AA	AA	AA	AA	AA	AA	AG	AA	AA	AG
Peach_AO_0862215	8	15639336	GG	GG	AG	AA	AG	GG	AG	GG	AG	GG	GG	GG	AA	AG	GG	AG	GG	GG	GG	AG	AG	AG	AG	AA	AG	AG	AG	GG	GG	GG	AA	AG	GG	AG	AG	AG	AA	GG	GG	AG	AG	GG	AG	GG	AG	AG	AG
Peach_AO_0863106	8	15837490	AA	AA	AA	AA	AA	AA	AA	AG	AG	AA	AG	AA	AG	AA	AA	AA	AG	AG	AA	AG	AA	AA	AA	AA	AA	AA	AA	AA	AG	AA	AG	AA	AG	AG	AA	AA	AA	AA	AA	AG	AG	AG	GG	AA	AA	AA	AA
Peach_AO_0863383	8	15911271	GG	GG	GG	GG	GG	GG	GG	GG	GG	GG	GG	AG	AA	GG	GG	GG	GG	GG	GG	GG	GG	GG	GG	AG	GG	GG	GG	GG	GG	GG	GG	GG	GG	GG	GG	GG	GG	GG	GG	GG	GG	GG	GG	GG	GG	GG	GG
SNP_IGA_877141	8	15950443	GG	GG	GG	GG	GG	GG	GG	GG	GG	AG	GG	AG	GG	GG	GG	GG	GG	GG	GG	GG	GG	GG	GG	GG	GG	AG	GG	GG	GG	GG	GG	GG	GG	GG	GG	GG	GG	GG	GG	GG	AG	GG	AG	GG	GG	GG	GG
Peach_AO_0864935	8	16373104	AA	AA	AA	AA	AA	AA	AA	AC	AA	AA	AC	AA	AA	AA	AA	AA	AC	AA	AA	CC	AC	AA	AA	AC	AA	AA	AA	AA	AA	AA	AA	AA	AC	AA	AA	AA	AA	AA	AA	AC	AA	CC	AA	AA	AA	AA	AA
Peach_AO_0865300	8	16433771	AA	AA	AA	AA	AA	AA	AA	AA	AA	AA	AA	AG	AA	AG	GG	AA	AA	AA	AA	AA	AA	AA	AA	AG	AA	AA	AA	AA	AA	AA	AG	AG	GG	AA	AA	AA	AA	AA	AA	AA	AG	AA	AG	AA	AG	AA	GG
SNP_IGA_766862	8	17104171	AG	GG	GG	GG	GG	GG	AG	GG	GG	AG	GG	GG	GG	GG	GG	GG	GG	GG	AG	GG	AG	GG	GG	GG	GG	GG	AG	GG	AG	GG	AG	AG	AG	GG	AG	AG	GG	AG	AG	AG	GG	GG	GG	AG	GG	GG	AG
Peach_AO_0868502	8	17442905	AG	GG	GG	GG	GG	AA	AG	GG	GG	AA	GG	AG	GG	AG	GG	AG	AG	AG	AG	GG	GG	AG	AA	GG	GG	AG	GG	AG	GG	AA	AG	AG	GG	GG	AA	AA	GG	GG	AG	GG	GG	GG	GG	AG	AG	GG	GG
SNP_IGA_881173	8	17475606	AC	AC	AC	CC	AC	CC	CC	CC	CC	CC	CC	CC	CC	AC	CC	CC	CC	CC	CC	CC	CC	CC	CC	CC	CC	CC	CC	CC	CC	CC	CC	CC	CC	CC	CC	CC	CC	CC	CC	CC	CC	CC	CC	AC	CC	AC	CC
[truncated: 59 more columns]
